# Supplementary material for: Spatio-temporal distribution of Spiroplasma infections in the tsetse fly (Glossina fuscipes fuscipes) in northern Uganda
Source: PLoS Negl Trop Dis. 2019 Aug 1;13(8):e0007340. doi: 10.1371/journal.pntd.0007340 (PMC6692048; doi:10.1371/journal.pntd.0007340)
Supplement: S1 Table — The table on the main tab (‘Individuals’) includes information by individual: Fly ID, sampling site code, sampling site name, district, latitude, longitude, watershed of origin, year of collection, month of collection, season of collection, sex, the tissue used to screen for Spiroplasma (RP = reproductive, WB = whole body), the mitochondrial haplogroup assigned (mtA, mtB, mtC), the STRUCTURE assigned nuclear genetic background (NWGU, ADMX, NEGU, WGU), the PCR-based Spiroplasma and Wolbachia infection status, the visually-based trypanosome infection status, and the source of the genetic data, with individuals that were genotyped for this study indicated as “this study”. A summary of numbers (totals, females, males, Spiroplasma infection) per sampling site and per watershed is included in a separate tab of the same file labeled ‘Sampling Sites’. (XLSX) [file pntd.0007340.s005.xlsx]

## Sheet: Individuals
Sample order	Fly ID	Sampling site (village)	Full name	District	latitude	longitude	Watershed	Year of Collection	Month of collection	Season of collection	Sex	tissue RP=reproductive WB=whole body	mtDNA Haplogroup	Genetic background based on STRUCTURE assignment	Spiroplasma infection (PCR)	Wolbachia infection (PCR)	Trypanosome infection (visual)	Source of genetic data
1	DUK_14_001	01-DUK	Duku	Arua	3.267	31.135	Albert Nile	2014	June	intermediate	M	RP	na	NWGU	Spiro-	na	Tryp-	Opiro et al. 2017
2	DUK_14_002	01-DUK	Duku	Arua	3.267	31.135	Albert Nile	2014	June	intermediate	M	RP	mtA	ADMX	Spiro-	na	Tryp-	Opiro et al. 2017
3	DUK_14_003	01-DUK	Duku	Arua	3.267	31.135	Albert Nile	2014	June	intermediate	F	RP	mtA	ADMX	Spiro+	na	Tryp-	Opiro et al. 2017
4	DUK_14_004	01-DUK	Duku	Arua	3.267	31.135	Albert Nile	2014	June	intermediate	F	RP	mtA	ADMX	Spiro-	na	Tryp-	Opiro et al. 2017
5	DUK_14_005	01-DUK	Duku	Arua	3.267	31.135	Albert Nile	2014	June	intermediate	F	RP	mtA	ADMX	Spiro+	na	Tryp-	Opiro et al. 2017
6	DUK_14_006	01-DUK	Duku	Arua	3.267	31.135	Albert Nile	2014	June	intermediate	F	RP	na	NWGU	Spiro-	na	Tryp-	Opiro et al. 2017
7	DUK_14_007	01-DUK	Duku	Arua	3.267	31.135	Albert Nile	2014	June	intermediate	M	RP	mtA	NWGU	Spiro-	na	Tryp-	Opiro et al. 2017
8	DUK_14_008	01-DUK	Duku	Arua	3.267	31.135	Albert Nile	2014	June	intermediate	F	RP	na	NWGU	Spiro-	na	Tryp-	Opiro et al. 2017
9	DUK_14_009	01-DUK	Duku	Arua	3.267	31.135	Albert Nile	2014	June	intermediate	M	RP	mtA	ADMX	Spiro-	na	Tryp-	Opiro et al. 2017
10	DUK_14_010	01-DUK	Duku	Arua	3.267	31.135	Albert Nile	2014	June	intermediate	M	RP	mtA	NWGU	Spiro+	na	Tryp-	Opiro et al. 2017
11	DUK_14_011	01-DUK	Duku	Arua	3.267	31.135	Albert Nile	2014	June	intermediate	M	RP	mtA	ADMX	Spiro+	na	Tryp-	Opiro et al. 2017
12	DUK_14_012	01-DUK	Duku	Arua	3.267	31.135	Albert Nile	2014	June	intermediate	M	RP	mtA	NWGU	Spiro-	na	Tryp-	Opiro et al. 2017
13	DUK_14_013	01-DUK	Duku	Arua	3.267	31.135	Albert Nile	2014	June	intermediate	F	RP	mtA	NWGU	Spiro+	na	Tryp-	Opiro et al. 2017
14	DUK_14_014	01-DUK	Duku	Arua	3.267	31.135	Albert Nile	2014	June	intermediate	F	RP	mtA	NWGU	Spiro-	na	Tryp-	Opiro et al. 2017
15	DUK_14_015	01-DUK	Duku	Arua	3.267	31.135	Albert Nile	2014	June	intermediate	F	RP	mtA	NWGU	Spiro-	na	Tryp-	Opiro et al. 2017
16	DUK_14_016	01-DUK	Duku	Arua	3.267	31.135	Albert Nile	2014	June	intermediate	F	RP	na	ADMX	Spiro-	na	Tryp-	Opiro et al. 2017
17	DUK_14_027	01-DUK	Duku	Arua	3.267	31.135	Albert Nile	2014	June	intermediate	F	RP	na	na	Spiro+	na	Tryp-	na
18	DUK_14_028	01-DUK	Duku	Arua	3.267	31.135	Albert Nile	2014	June	intermediate	F	RP	na	na	Spiro-	na	Tryp-	na
19	DUK_14_030	01-DUK	Duku	Arua	3.267	31.135	Albert Nile	2014	June	intermediate	F	RP	na	na	Spiro+	na	Tryp-	na
20	DUK_14_031	01-DUK	Duku	Arua	3.267	31.135	Albert Nile	2014	June	intermediate	F	RP	na	na	Spiro-	na	Tryp-	na
21	DUK_14_035	01-DUK	Duku	Arua	3.267	31.135	Albert Nile	2014	June	intermediate	M	RP	na	na	Spiro+	na	Tryp-	na
22	DUK_14_036	01-DUK	Duku	Arua	3.267	31.135	Albert Nile	2014	June	intermediate	M	RP	na	na	Spiro+	na	Tryp-	na
23	DUK_14_037	01-DUK	Duku	Arua	3.267	31.135	Albert Nile	2014	June	intermediate	M	RP	na	na	Spiro+	na	Tryp-	na
24	DUK_14_038	01-DUK	Duku	Arua	3.267	31.135	Albert Nile	2014	June	intermediate	M	RP	na	na	Spiro+	na	Tryp-	na
25	DUK_14_039	01-DUK	Duku	Arua	3.267	31.135	Albert Nile	2014	June	intermediate	M	RP	na	na	Spiro-	na	Tryp-	na
26	DUK_14_040	01-DUK	Duku	Arua	3.267	31.135	Albert Nile	2014	June	intermediate	M	RP	na	na	Spiro-	na	Tryp-	na
27	DUK_14_041	01-DUK	Duku	Arua	3.267	31.135	Albert Nile	2014	June	intermediate	M	RP	na	na	Spiro-	na	Tryp-	na
28	DUK_14_042	01-DUK	Duku	Arua	3.267	31.135	Albert Nile	2014	June	intermediate	M	RP	na	na	Spiro-	na	Tryp+	na
29	DUK_14_047	01-DUK	Duku	Arua	3.267	31.135	Albert Nile	2014	June	intermediate	F	RP	mtA	NWGU	Spiro+	na	Tryp-	Opiro et al. 2017
30	DUK_14_048	01-DUK	Duku	Arua	3.267	31.135	Albert Nile	2014	June	intermediate	F	RP	mtA	NWGU	Spiro+	na	Tryp-	Opiro et al. 2017
31	DUK_14_049	01-DUK	Duku	Arua	3.267	31.135	Albert Nile	2014	June	intermediate	M	RP	mtA	NWGU	Spiro-	na	Tryp-	Opiro et al. 2017
32	DUK_14_050	01-DUK	Duku	Arua	3.267	31.135	Albert Nile	2014	June	intermediate	M	RP	na	na	Spiro-	na	Tryp-	na
33	DUK_14_051	01-DUK	Duku	Arua	3.267	31.135	Albert Nile	2014	June	intermediate	M	RP	na	na	Spiro+	na	Tryp-	na
34	DUK_14_052	01-DUK	Duku	Arua	3.267	31.135	Albert Nile	2014	June	intermediate	M	RP	na	na	Spiro-	na	Tryp-	na
35	DUK_14_054	01-DUK	Duku	Arua	3.267	31.135	Albert Nile	2014	June	intermediate	F	RP	na	na	Spiro-	na	Tryp-	na
36	DUK_14_055	01-DUK	Duku	Arua	3.267	31.135	Albert Nile	2014	June	intermediate	F	RP	na	na	Spiro+	na	Tryp-	na
37	DUK_14_056	01-DUK	Duku	Arua	3.267	31.135	Albert Nile	2014	June	intermediate	F	RP	mtA	na	Spiro+	na	Tryp+	This study
38	DUK_14_057	01-DUK	Duku	Arua	3.267	31.135	Albert Nile	2014	June	intermediate	F	RP	na	na	Spiro+	na	Tryp-	na
39	DUK_14_058	01-DUK	Duku	Arua	3.267	31.135	Albert Nile	2014	June	intermediate	M	RP	na	na	Spiro+	na	Tryp-	na
40	DUK_14_059	01-DUK	Duku	Arua	3.267	31.135	Albert Nile	2014	June	intermediate	M	RP	na	na	Spiro+	na	Tryp-	na
41	DUK_14_064	01-DUK	Duku	Arua	3.267	31.135	Albert Nile	2014	June	intermediate	F	RP	na	na	Spiro+	na	Tryp-	na
42	DUK_14_065	01-DUK	Duku	Arua	3.267	31.135	Albert Nile	2014	June	intermediate	F	RP	na	na	Spiro+	na	Tryp-	na
43	DUK_14_066	01-DUK	Duku	Arua	3.267	31.135	Albert Nile	2014	June	intermediate	F	RP	na	na	Spiro+	na	Tryp-	na
44	DUK_14_067	01-DUK	Duku	Arua	3.267	31.135	Albert Nile	2014	June	intermediate	F	RP	na	na	Spiro+	na	Tryp-	na
45	DUK_14_068	01-DUK	Duku	Arua	3.267	31.135	Albert Nile	2014	June	intermediate	M	RP	na	na	Spiro-	na	Tryp-	na
46	DUK_14_069	01-DUK	Duku	Arua	3.267	31.135	Albert Nile	2014	June	intermediate	F	RP	mtA	na	Spiro-	na	Tryp-	This study
47	DUK_14_112	01-DUK	Duku	Arua	3.267	31.135	Albert Nile	2014	June	intermediate	F	RP	na	na	Spiro+	na	Tryp-	na
48	DUK_14_113	01-DUK	Duku	Arua	3.267	31.135	Albert Nile	2014	June	intermediate	F	RP	mtA	na	Spiro-	na	Tryp-	This study
49	DUK_14_224	01-DUK	Duku	Arua	3.267	31.135	Albert Nile	2014	June	intermediate	F	RP	na	na	Spiro+	na	Tryp-	na
50	DUK_14_225	01-DUK	Duku	Arua	3.267	31.135	Albert Nile	2014	June	intermediate	F	RP	na	na	Spiro-	na	Tryp-	na
51	DUK_14_226	01-DUK	Duku	Arua	3.267	31.135	Albert Nile	2014	June	intermediate	F	RP	na	na	Spiro+	na	Tryp-	na
52	DUK_14_227	01-DUK	Duku	Arua	3.267	31.135	Albert Nile	2014	June	intermediate	M	RP	na	na	Spiro+	na	Tryp-	na
53	DUK_14_228	01-DUK	Duku	Arua	3.267	31.135	Albert Nile	2014	June	intermediate	F	RP	na	na	Spiro+	na	Tryp-	na
54	DUK_14_229	01-DUK	Duku	Arua	3.267	31.135	Albert Nile	2014	June	intermediate	F	RP	na	na	Spiro+	na	Tryp-	na
55	DUK_14_242	01-DUK	Duku	Arua	3.267	31.135	Albert Nile	2014	June	intermediate	M	RP	mtA	na	Spiro+	na	Tryp-	This study
56	DUK_14_243	01-DUK	Duku	Arua	3.267	31.135	Albert Nile	2014	June	intermediate	M	RP	mtA	na	Spiro+	na	Tryp-	This study
57	DUK_14_387	01-DUK	Duku	Arua	3.267	31.135	Albert Nile	2014	June	intermediate	F	RP	mtA	NWGU	Spiro+	na	Tryp-	Opiro et al. 2017
58	DUK_14_388	01-DUK	Duku	Arua	3.267	31.135	Albert Nile	2014	June	intermediate	F	RP	mtA	NWGU	Spiro+	na	Tryp-	Opiro et al. 2017
59	DUK_14_389	01-DUK	Duku	Arua	3.267	31.135	Albert Nile	2014	June	intermediate	F	RP	mtA	NWGU	Spiro-	na	Tryp-	Opiro et al. 2017
60	DUK_14_391	01-DUK	Duku	Arua	3.267	31.135	Albert Nile	2014	June	intermediate	M	RP	na	NWGU	Spiro-	na	Tryp-	Opiro et al. 2017
61	DUK_14_518	01-DUK	Duku	Arua	3.267	31.135	Albert Nile	2014	June	intermediate	F	WB	mtA	na	Spiro-	na	Tryp+	This study
62	AIN_14_158	02-AIN	Duku	Arua	3.304	31.119	Albert Nile	2014	June	intermediate	F	RP	na	na	Spiro-	na	Tryp-	na
63	AIN_14_159	02-AIN	Duku	Arua	3.304	31.119	Albert Nile	2014	June	intermediate	F	RP	na	na	Spiro+	na	Tryp-	na
64	AIN_14_161	02-AIN	Duku	Arua	3.304	31.119	Albert Nile	2014	June	intermediate	F	RP	na	na	Spiro+	na	Tryp-	na
65	AIN_14_162	02-AIN	Duku	Arua	3.304	31.119	Albert Nile	2014	June	intermediate	M	RP	na	na	Spiro-	na	Tryp-	na
66	AIN_14_163	02-AIN	Duku	Arua	3.304	31.119	Albert Nile	2014	June	intermediate	F	RP	na	na	Spiro+	na	Tryp-	na
67	AIN_14_164	02-AIN	Duku	Arua	3.304	31.119	Albert Nile	2014	June	intermediate	F	RP	na	na	Spiro+	na	Tryp-	na
68	AIN_14_165	02-AIN	Duku	Arua	3.304	31.119	Albert Nile	2014	June	intermediate	F	RP	mtA	na	Spiro-	na	Tryp-	This study
69	AIN_14_166	02-AIN	Duku	Arua	3.304	31.119	Albert Nile	2014	June	intermediate	F	RP	mtA	na	Spiro-	na	Tryp-	This study
70	AIN_14_167	02-AIN	Duku	Arua	3.304	31.119	Albert Nile	2014	June	intermediate	M	RP	na	na	Spiro-	na	Tryp-	na
71	AIN_14_169	02-AIN	Duku	Arua	3.304	31.119	Albert Nile	2014	June	intermediate	M	RP	mtA	na	Spiro-	na	Tryp-	This study
72	AIN_14_170	02-AIN	Duku	Arua	3.304	31.119	Albert Nile	2014	June	intermediate	M	RP	mtA	na	Spiro-	na	Tryp-	This study
73	AIN_14_171	02-AIN	Duku	Arua	3.304	31.119	Albert Nile	2014	June	intermediate	F	RP	mtA	na	Spiro-	na	Tryp-	This study
74	AIN_14_172	02-AIN	Duku	Arua	3.304	31.119	Albert Nile	2014	June	intermediate	F	RP	mtA	na	Spiro-	na	Tryp-	This study
75	AIN_14_173	02-AIN	Duku	Arua	3.304	31.119	Albert Nile	2014	June	intermediate	M	RP	na	na	Spiro+	na	Tryp-	na
76	AIN_14_174	02-AIN	Duku	Arua	3.304	31.119	Albert Nile	2014	June	intermediate	F	RP	na	na	Spiro+	na	Tryp-	na
77	AIN_14_175	02-AIN	Duku	Arua	3.304	31.119	Albert Nile	2014	June	intermediate	F	RP	na	na	Spiro+	na	Tryp-	na
78	AIN_14_176	02-AIN	Duku	Arua	3.304	31.119	Albert Nile	2014	June	intermediate	F	RP	na	na	Spiro+	na	Tryp-	na
79	AIN_14_177	02-AIN	Duku	Arua	3.304	31.119	Albert Nile	2014	June	intermediate	M	RP	mtA	NWGU	Spiro+	na	Tryp-	Opiro et al. 2017
80	AIN_14_178	02-AIN	Duku	Arua	3.304	31.119	Albert Nile	2014	June	intermediate	F	RP	na	NWGU	Spiro-	na	Tryp-	Opiro et al. 2017
81	AIN_14_179	02-AIN	Duku	Arua	3.304	31.119	Albert Nile	2014	June	intermediate	M	RP	mtA	NWGU	Spiro+	na	Tryp-	Opiro et al. 2017
82	AIN_14_180	02-AIN	Duku	Arua	3.304	31.119	Albert Nile	2014	June	intermediate	F	RP	mtA	NWGU	Spiro+	na	Tryp-	Opiro et al. 2017
83	AIN_14_181	02-AIN	Duku	Arua	3.304	31.119	Albert Nile	2014	June	intermediate	F	RP	mtA	NWGU	Spiro+	na	Tryp-	Opiro et al. 2017
84	AIN_14_182	02-AIN	Duku	Arua	3.304	31.119	Albert Nile	2014	June	intermediate	M	RP	mtA	NWGU	Spiro-	na	Tryp-	Opiro et al. 2017
85	AIN_14_183	02-AIN	Duku	Arua	3.304	31.119	Albert Nile	2014	June	intermediate	F	RP	mtA	NWGU	Spiro-	na	Tryp-	Opiro et al. 2017
86	AIN_14_184	02-AIN	Duku	Arua	3.304	31.119	Albert Nile	2014	June	intermediate	F	RP	mtA	NWGU	Spiro-	na	Tryp-	Opiro et al. 2017
87	AIN_14_185	02-AIN	Duku	Arua	3.304	31.119	Albert Nile	2014	June	intermediate	F	RP	mtA	NWGU	Spiro+	na	Tryp-	Opiro et al. 2017
88	AIN_14_187	02-AIN	Duku	Arua	3.304	31.119	Albert Nile	2014	June	intermediate	F	RP	na	na	Spiro-	na	Tryp-	na
89	AIN_14_194	02-AIN	Duku	Arua	3.304	31.119	Albert Nile	2014	June	intermediate	M	RP	mtA	NWGU	Spiro+	na	Tryp-	Opiro et al. 2017
90	AIN_14_195	02-AIN	Duku	Arua	3.304	31.119	Albert Nile	2014	June	intermediate	M	RP	mtB	ADMX	Spiro-	na	Tryp-	Opiro et al. 2017
91	AIN_14_196	02-AIN	Duku	Arua	3.304	31.119	Albert Nile	2014	June	intermediate	M	RP	mtA	NWGU	Spiro+	na	Tryp-	Opiro et al. 2017
92	AIN_14_197	02-AIN	Duku	Arua	3.304	31.119	Albert Nile	2014	June	intermediate	F	RP	mtA	na	Spiro+	na	Tryp-	This study
93	AIN_14_199	02-AIN	Duku	Arua	3.304	31.119	Albert Nile	2014	June	intermediate	F	RP	na	na	Spiro-	na	Tryp-	na
94	AIN_14_200	02-AIN	Duku	Arua	3.304	31.119	Albert Nile	2014	June	intermediate	M	RP	mtA	NWGU	Spiro-	na	Tryp-	Opiro et al. 2017
95	AIN_14_315	02-AIN	Duku	Arua	3.304	31.119	Albert Nile	2014	June	intermediate	F	RP	na	na	Spiro+	na	Tryp-	na
96	AIN_14_347	02-AIN	Duku	Arua	3.304	31.119	Albert Nile	2014	June	intermediate	F	WB	mtA	NWGU	Spiro-	na	Tryp-	Opiro et al. 2017
97	GAN_14_085	03-GAN	Gangu	Arua	3.252	31.123	Albert Nile	2014	June	intermediate	F	RP	na	NWGU	Spiro-	na	Tryp-	Opiro et al. 2017
98	GAN_14_086	03-GAN	Gangu	Arua	3.252	31.123	Albert Nile	2014	June	intermediate	F	RP	mtA	na	Spiro-	na	Tryp+	This study
99	GAN_14_100	03-GAN	Gangu	Arua	3.252	31.123	Albert Nile	2014	June	intermediate	F	RP	na	na	Spiro+	na	Tryp-	na
100	GAN_14_101	03-GAN	Gangu	Arua	3.252	31.123	Albert Nile	2014	June	intermediate	M	RP	mtA	ADMX	Spiro-	na	Tryp-	Opiro et al. 2017
101	GAN_14_104	03-GAN	Gangu	Arua	3.252	31.123	Albert Nile	2014	June	intermediate	F	RP	mtB	na	Spiro+	na	Tryp-	This study
102	GAN_14_109	03-GAN	Gangu	Arua	3.252	31.123	Albert Nile	2014	June	intermediate	F	RP	na	na	Spiro-	na	Tryp-	na
103	GAN_14_110	03-GAN	Gangu	Arua	3.252	31.123	Albert Nile	2014	June	intermediate	F	RP	na	na	Spiro-	na	Tryp-	na
104	GAN_14_111	03-GAN	Gangu	Arua	3.252	31.123	Albert Nile	2014	June	intermediate	F	RP	na	na	Spiro+	na	Tryp-	na
105	GAN_14_112	03-GAN	Gangu	Arua	3.252	31.123	Albert Nile	2014	June	intermediate	F	RP	mtA	NWGU	Spiro+	na	Tryp-	Opiro et al. 2017
106	GAN_14_114	03-GAN	Gangu	Arua	3.252	31.123	Albert Nile	2014	June	intermediate	F	RP	na	na	Spiro-	na	Tryp-	na
107	GAN_14_115	03-GAN	Gangu	Arua	3.252	31.123	Albert Nile	2014	June	intermediate	F	RP	na	na	Spiro+	na	Tryp-	na
108	GAN_14_116	03-GAN	Gangu	Arua	3.252	31.123	Albert Nile	2014	June	intermediate	M	RP	na	na	Spiro-	na	Tryp-	na
109	GAN_14_117	03-GAN	Gangu	Arua	3.252	31.123	Albert Nile	2014	June	intermediate	M	RP	na	na	Spiro+	na	Tryp-	na
110	GAN_14_118	03-GAN	Gangu	Arua	3.252	31.123	Albert Nile	2014	June	intermediate	F	RP	na	na	Spiro-	na	Tryp-	na
111	GAN_14_123	03-GAN	Gangu	Arua	3.252	31.123	Albert Nile	2014	June	intermediate	F	RP	na	na	Spiro-	na	Tryp-	na
112	GAN_14_124	03-GAN	Gangu	Arua	3.252	31.123	Albert Nile	2014	June	intermediate	F	RP	na	na	Spiro-	na	Tryp-	na
113	GAN_14_125	03-GAN	Gangu	Arua	3.252	31.123	Albert Nile	2014	June	intermediate	F	RP	na	na	Spiro+	na	Tryp-	na
114	GAN_14_126	03-GAN	Gangu	Arua	3.252	31.123	Albert Nile	2014	June	intermediate	F	RP	na	na	Spiro+	na	Tryp-	na
115	GAN_14_128	03-GAN	Gangu	Arua	3.252	31.123	Albert Nile	2014	June	intermediate	M	RP	na	na	Spiro-	na	Tryp-	na
116	GAN_14_129	03-GAN	Gangu	Arua	3.252	31.123	Albert Nile	2014	June	intermediate	M	RP	na	na	Spiro+	na	Tryp-	na
117	GAN_14_136	03-GAN	Gangu	Arua	3.252	31.123	Albert Nile	2014	June	intermediate	F	RP	mtA	ADMX	Spiro+	Wol-	Tryp-	Opiro et al. 2017
118	GAN_14_137	03-GAN	Gangu	Arua	3.252	31.123	Albert Nile	2014	June	intermediate	F	RP	na	na	Spiro-	na	Tryp-	na
119	GAN_14_138	03-GAN	Gangu	Arua	3.252	31.123	Albert Nile	2014	June	intermediate	M	RP	na	NWGU	Spiro+	na	Tryp-	Opiro et al. 2017
120	GAN_14_139	03-GAN	Gangu	Arua	3.252	31.123	Albert Nile	2014	June	intermediate	F	RP	na	na	Spiro-	na	Tryp-	na
121	GAN_14_140	03-GAN	Gangu	Arua	3.252	31.123	Albert Nile	2014	June	intermediate	M	RP	mtA	NWGU	Spiro-	na	Tryp-	Opiro et al. 2017
122	GAN_14_141	03-GAN	Gangu	Arua	3.252	31.123	Albert Nile	2014	June	intermediate	F	RP	na	na	Spiro-	na	Tryp-	na
123	GAN_14_142	03-GAN	Gangu	Arua	3.252	31.123	Albert Nile	2014	June	intermediate	F	RP	mtA	na	Spiro-	na	Tryp-	This study
124	GAN_14_143	03-GAN	Gangu	Arua	3.252	31.123	Albert Nile	2014	June	intermediate	M	RP	mtA	ADMX	Spiro+	Wol-	Tryp-	Opiro et al. 2017
125	GAN_14_146	03-GAN	Gangu	Arua	3.252	31.123	Albert Nile	2014	June	intermediate	F	RP	mtA	NWGU	Spiro-	Wol-	Tryp-	Opiro et al. 2017
126	GAN_14_147	03-GAN	Gangu	Arua	3.252	31.123	Albert Nile	2014	June	intermediate	M	RP	na	na	Spiro-	Wol-	Tryp-	na
127	GAN_14_148	03-GAN	Gangu	Arua	3.252	31.123	Albert Nile	2014	June	intermediate	F	RP	mtA	NWGU	Spiro+	Wol-	Tryp-	Opiro et al. 2017
128	GAN_14_149	03-GAN	Gangu	Arua	3.252	31.123	Albert Nile	2014	June	intermediate	F	RP	mtA	NWGU	Spiro-	na	Tryp-	Opiro et al. 2017
129	GAN_14_151	03-GAN	Gangu	Arua	3.252	31.123	Albert Nile	2014	June	intermediate	M	RP	na	na	Spiro+	na	Tryp-	na
130	GAN_14_152	03-GAN	Gangu	Arua	3.252	31.123	Albert Nile	2014	June	intermediate	M	RP	na	na	Spiro-	na	Tryp-	na
131	GAN_14_153	03-GAN	Gangu	Arua	3.252	31.123	Albert Nile	2014	June	intermediate	M	RP	na	na	Spiro-	na	Tryp-	na
132	GAN_14_154	03-GAN	Gangu	Arua	3.252	31.123	Albert Nile	2014	June	intermediate	M	RP	na	na	Spiro+	na	Tryp-	na
133	GAN_14_155	03-GAN	Gangu	Arua	3.252	31.123	Albert Nile	2014	June	intermediate	F	RP	na	na	Spiro-	na	Tryp-	na
134	GAN_14_156	03-GAN	Gangu	Arua	3.252	31.123	Albert Nile	2014	June	intermediate	F	RP	na	na	Spiro+	na	Tryp-	na
135	GAN_14_157	03-GAN	Gangu	Arua	3.252	31.123	Albert Nile	2014	June	intermediate	F	RP	na	na	Spiro-	na	Tryp-	na
136	GAN_14_206	03-GAN	Gangu	Arua	3.252	31.123	Albert Nile	2014	June	intermediate	F	RP	na	na	Spiro-	Wol-	Tryp-	na
137	GAN_14_250	03-GAN	Gangu	Arua	3.252	31.123	Albert Nile	2014	June	intermediate	M	RP	na	ADMX	Spiro+	na	Tryp-	Opiro et al. 2017
138	GAN_14_251	03-GAN	Gangu	Arua	3.252	31.123	Albert Nile	2014	June	intermediate	F	RP	na	na	Spiro-	Wol-	Tryp-	na
139	GAN_14_252	03-GAN	Gangu	Arua	3.252	31.123	Albert Nile	2014	June	intermediate	F	RP	mtA	NWGU	Spiro-	na	Tryp-	Opiro et al. 2017
140	GAN_14_253	03-GAN	Gangu	Arua	3.252	31.123	Albert Nile	2014	June	intermediate	F	RP	na	na	Spiro+	na	Tryp-	na
141	GAN_14_261	03-GAN	Gangu	Arua	3.252	31.123	Albert Nile	2014	June	intermediate	F	RP	na	na	Spiro-	Wol-	Tryp-	na
142	GAN_14_262	03-GAN	Gangu	Arua	3.252	31.123	Albert Nile	2014	June	intermediate	F	RP	mtA	NWGU	Spiro+	Wol-	Tryp-	Opiro et al. 2017
143	GAN_14_263	03-GAN	Gangu	Arua	3.252	31.123	Albert Nile	2014	June	intermediate	M	RP	mtA	NWGU	Spiro-	na	Tryp-	Opiro et al. 2017
144	GAN_14_264	03-GAN	Gangu	Arua	3.252	31.123	Albert Nile	2014	June	intermediate	F	RP	mtA	ADMX	Spiro+	Wol-	Tryp-	Opiro et al. 2017
145	GAN_14_265	03-GAN	Gangu	Arua	3.252	31.123	Albert Nile	2014	June	intermediate	F	RP	na	na	Spiro+	Wol-	Tryp-	na
146	GAN_14_279	03-GAN	Gangu	Arua	3.252	31.123	Albert Nile	2014	June	intermediate	F	WB	na	ADMX	Spiro+	na	Tryp-	Opiro et al. 2017
147	GAN_14_281	03-GAN	Gangu	Arua	3.252	31.123	Albert Nile	2014	June	intermediate	M	RP	mtA	NWGU	Spiro-	na	Tryp-	Opiro et al. 2017
148	GAN_14_428	03-GAN	Gangu	Arua	3.252	31.123	Albert Nile	2014	June	intermediate	F	WB	na	NWGU	Spiro+	na	Tryp-	Opiro et al. 2017
149	GAN_14_438	03-GAN	Gangu	Arua	3.252	31.123	Albert Nile	2014	June	intermediate	F	WB	na	NWGU	Spiro-	na	Tryp-	Opiro et al. 2017
150	OSG_14_085	04-OSG	Osugo	Moyo	3.211	31.725	Albert Nile	2014	August	wet	M	RP	mtA	NWGU	Spiro-	na	Tryp-	Opiro et al. 2017
151	OSG_14_086	04-OSG	Osugo	Moyo	3.211	31.725	Albert Nile	2014	August	wet	F	RP	na	na	Spiro-	na	Tryp-	na
152	OSG_14_087	04-OSG	Osugo	Moyo	3.211	31.725	Albert Nile	2014	August	wet	M	RP	na	NWGU	Spiro-	na	Tryp-	Opiro et al. 2017
153	OSG_14_088	04-OSG	Osugo	Moyo	3.211	31.725	Albert Nile	2014	August	wet	F	RP	na	na	Spiro-	na	Tryp-	na
154	OSG_14_089	04-OSG	Osugo	Moyo	3.211	31.725	Albert Nile	2014	August	wet	F	RP	na	NWGU	Spiro+	na	Tryp-	Opiro et al. 2017
155	OSG_14_090	04-OSG	Osugo	Moyo	3.211	31.725	Albert Nile	2014	August	wet	F	RP	na	na	Spiro-	na	Tryp-	na
156	OSG_14_094	04-OSG	Osugo	Moyo	3.211	31.725	Albert Nile	2014	August	wet	F	RP	na	na	Spiro-	na	Tryp-	na
157	OSG_14_095	04-OSG	Osugo	Moyo	3.211	31.725	Albert Nile	2014	August	wet	F	RP	mtA	NWGU	Spiro-	na	Tryp-	Opiro et al. 2017
158	OSG_14_096	04-OSG	Osugo	Moyo	3.211	31.725	Albert Nile	2014	August	wet	M	RP	mtA	NWGU	Spiro-	na	Tryp-	Opiro et al. 2017
159	OSG_14_097	04-OSG	Osugo	Moyo	3.211	31.725	Albert Nile	2014	August	wet	F	RP	mtA	NWGU	Spiro-	na	Tryp-	Opiro et al. 2017
160	OSG_14_098	04-OSG	Osugo	Moyo	3.211	31.725	Albert Nile	2014	August	wet	M	RP	mtA	NWGU	Spiro-	na	Tryp-	Opiro et al. 2017
161	OSG_14_099	04-OSG	Osugo	Moyo	3.211	31.725	Albert Nile	2014	August	wet	F	RP	na	na	Spiro-	Wol-	Tryp-	na
162	OSG_14_100	04-OSG	Osugo	Moyo	3.211	31.725	Albert Nile	2014	August	wet	F	RP	na	na	Spiro-	na	Tryp-	na
163	OSG_14_101	04-OSG	Osugo	Moyo	3.211	31.725	Albert Nile	2014	August	wet	F	RP	mtA	ADMX	Spiro-	Wol-	Tryp-	Opiro et al. 2017
164	OSG_14_102	04-OSG	Osugo	Moyo	3.211	31.725	Albert Nile	2014	August	wet	M	RP	mtA	NWGU	Spiro-	na	Tryp-	Opiro et al. 2017
165	OSG_14_103	04-OSG	Osugo	Moyo	3.211	31.725	Albert Nile	2014	August	wet	M	RP	mtA	NWGU	Spiro-	na	Tryp-	Opiro et al. 2017
166	OSG_14_104	04-OSG	Osugo	Moyo	3.211	31.725	Albert Nile	2014	August	wet	M	RP	mtA	ADMX	Spiro-	na	Tryp-	Opiro et al. 2017
167	OSG_14_105	04-OSG	Osugo	Moyo	3.211	31.725	Albert Nile	2014	August	wet	F	RP	na	na	Spiro-	na	Tryp-	na
168	OSG_14_106	04-OSG	Osugo	Moyo	3.211	31.725	Albert Nile	2014	August	wet	M	RP	mtA	ADMX	Spiro-	na	Tryp-	Opiro et al. 2017
169	OSG_14_107	04-OSG	Osugo	Moyo	3.211	31.725	Albert Nile	2014	August	wet	M	RP	mtA	na	Spiro-	Wol-	Tryp-	This study
170	OSG_14_108	04-OSG	Osugo	Moyo	3.211	31.725	Albert Nile	2014	August	wet	M	RP	mtA	NWGU	Spiro-	Wol-	Tryp-	Opiro et al. 2017
171	OSG_14_112	04-OSG	Osugo	Moyo	3.211	31.725	Albert Nile	2014	August	wet	F	RP	mtA	NWGU	Spiro-	na	Tryp-	Opiro et al. 2017
172	OSG_14_158	04-OSG	Osugo	Moyo	3.211	31.725	Albert Nile	2014	August	wet	F	RP	mtA	NWGU	Spiro-	na	Tryp-	Opiro et al. 2017
173	OSG_14_159	04-OSG	Osugo	Moyo	3.211	31.725	Albert Nile	2014	August	wet	F	RP	mtA	na	Spiro-	na	Tryp-	This study
174	OSG_14_160	04-OSG	Osugo	Moyo	3.211	31.725	Albert Nile	2014	August	wet	F	RP	mtA	na	Spiro-	na	Tryp-	This study
175	OSG_14_161	04-OSG	Osugo	Moyo	3.211	31.725	Albert Nile	2014	August	wet	F	RP	na	NWGU	Spiro-	na	Tryp-	Opiro et al. 2017
176	OSG_14_162	04-OSG	Osugo	Moyo	3.211	31.725	Albert Nile	2014	August	wet	F	RP	na	na	Spiro-	na	Tryp-	na
177	OSG_14_163	04-OSG	Osugo	Moyo	3.211	31.725	Albert Nile	2014	August	wet	F	RP	na	ADMX	Spiro-	na	Tryp-	Opiro et al. 2017
178	OSG_14_164	04-OSG	Osugo	Moyo	3.211	31.725	Albert Nile	2014	August	wet	F	RP	na	na	Spiro-	na	Tryp-	na
179	OSG_14_165	04-OSG	Osugo	Moyo	3.211	31.725	Albert Nile	2014	August	wet	F	RP	na	ADMX	Spiro-	na	Tryp-	Opiro et al. 2017
180	OSG_14_166	04-OSG	Osugo	Moyo	3.211	31.725	Albert Nile	2014	August	wet	F	RP	na	na	Spiro-	na	Tryp-	na
181	OSG_14_167	04-OSG	Osugo	Moyo	3.211	31.725	Albert Nile	2014	August	wet	F	RP	na	ADMX	Spiro-	na	Tryp-	Opiro et al. 2017
182	OSG_14_175	04-OSG	Osugo	Moyo	3.211	31.725	Albert Nile	2014	August	wet	M	RP	na	ADMX	Spiro-	na	Tryp-	Opiro et al. 2017
183	LEA_14_001	05-LEA	Lea	Moyo	3.592	31.606	Albert Nile	2014	June	intermediate	F	RP	na	na	Spiro-	na	Tryp-	na
184	LEA_14_002	05-LEA	Lea	Moyo	3.592	31.606	Albert Nile	2014	June	intermediate	M	RP	na	na	Spiro-	na	Tryp-	na
185	LEA_14_064	05-LEA	Lea	Moyo	3.592	31.606	Albert Nile	2014	June	intermediate	F	RP	na	na	Spiro-	na	Tryp-	na
186	LEA_14_065	05-LEA	Lea	Moyo	3.592	31.606	Albert Nile	2014	June	intermediate	M	RP	na	na	Spiro-	na	Tryp-	na
187	LEA_14_066	05-LEA	Lea	Moyo	3.592	31.606	Albert Nile	2014	June	intermediate	F	RP	na	na	Spiro-	na	Tryp-	na
188	LEA_14_067	05-LEA	Lea	Moyo	3.592	31.606	Albert Nile	2014	June	intermediate	F	RP	na	na	Spiro-	na	Tryp-	na
189	LEA_14_068	05-LEA	Lea	Moyo	3.592	31.606	Albert Nile	2014	June	intermediate	F	RP	na	na	Spiro+	na	Tryp-	na
190	LEA_14_070	05-LEA	Lea	Moyo	3.592	31.606	Albert Nile	2014	June	intermediate	F	RP	na	na	Spiro-	na	Tryp-	na
191	LEA_14_071	05-LEA	Lea	Moyo	3.592	31.606	Albert Nile	2014	June	intermediate	M	RP	na	NWGU	Spiro-	na	Tryp-	Opiro et al. 2017
192	LEA_14_072	05-LEA	Lea	Moyo	3.592	31.606	Albert Nile	2014	June	intermediate	M	RP	mtA	NWGU	Spiro-	na	Tryp-	Opiro et al. 2017
193	LEA_14_073	05-LEA	Lea	Moyo	3.592	31.606	Albert Nile	2014	June	intermediate	M	RP	mtB	NWGU	Spiro+	na	Tryp-	Opiro et al. 2017
194	LEA_14_074	05-LEA	Lea	Moyo	3.592	31.606	Albert Nile	2014	June	intermediate	M	RP	mtB	NWGU	Spiro+	na	Tryp-	Opiro et al. 2017
195	LEA_14_075	05-LEA	Lea	Moyo	3.592	31.606	Albert Nile	2014	June	intermediate	M	RP	mtA	ADMX	Spiro-	na	Tryp-	Opiro et al. 2017
196	LEA_14_076	05-LEA	Lea	Moyo	3.592	31.606	Albert Nile	2014	June	intermediate	M	RP	mtB	NWGU	Spiro+	na	Tryp-	Opiro et al. 2017
197	LEA_14_078	05-LEA	Lea	Moyo	3.592	31.606	Albert Nile	2014	June	intermediate	F	RP	na	na	Spiro+	na	Tryp-	na
198	LEA_14_079	05-LEA	Lea	Moyo	3.592	31.606	Albert Nile	2014	June	intermediate	F	RP	na	na	Spiro-	na	Tryp-	na
199	LEA_14_133	05-LEA	Lea	Moyo	3.592	31.606	Albert Nile	2014	June	intermediate	M	RP	mtA	na	Spiro-	na	Tryp-	This study
200	LEA_14_134	05-LEA	Lea	Moyo	3.592	31.606	Albert Nile	2014	June	intermediate	F	RP	na	NWGU	Spiro-	na	Tryp-	Opiro et al. 2017
201	LEA_14_138	05-LEA	Lea	Moyo	3.592	31.606	Albert Nile	2014	June	intermediate	F	RP	na	na	Spiro-	na	Tryp-	na
202	LEA_14_139	05-LEA	Lea	Moyo	3.592	31.606	Albert Nile	2014	June	intermediate	M	RP	na	na	Spiro-	na	Tryp-	na
203	LEA_14_140	05-LEA	Lea	Moyo	3.592	31.606	Albert Nile	2014	June	intermediate	M	RP	na	na	Spiro-	na	Tryp-	na
204	LEA_14_141	05-LEA	Lea	Moyo	3.592	31.606	Albert Nile	2014	June	intermediate	F	RP	na	na	Spiro-	na	Tryp-	na
205	LEA_14_142	05-LEA	Lea	Moyo	3.592	31.606	Albert Nile	2014	June	intermediate	M	RP	na	na	Spiro-	na	Tryp-	na
206	LEA_14_144	05-LEA	Lea	Moyo	3.592	31.606	Albert Nile	2014	June	intermediate	M	WB	mtA	ADMX	Spiro-	na	Tryp-	Opiro et al. 2017
207	OLO_14_001	06-OLO	Olobo	Adjumani	3.402	32.011	Albert Nile	2014	July	intermediate	F	RP	mtA	na	Spiro-	na	Tryp-	This study
208	OLO_14_002	06-OLO	Olobo	Adjumani	3.402	32.011	Albert Nile	2014	July	intermediate	F	RP	mtA	na	Spiro-	na	Tryp-	This study
209	OLO_14_003	06-OLO	Olobo	Adjumani	3.402	32.011	Albert Nile	2014	July	intermediate	F	RP	mtA	NWGU	Spiro-	na	Tryp-	Opiro et al. 2017
210	OLO_14_004	06-OLO	Olobo	Adjumani	3.402	32.011	Albert Nile	2014	July	intermediate	M	RP	mtB	na	Spiro-	na	Tryp-	This study
211	OLO_14_005	06-OLO	Olobo	Adjumani	3.402	32.011	Albert Nile	2014	July	intermediate	M	RP	mtA	NWGU	Spiro-	na	Tryp-	Opiro et al. 2017
212	OLO_14_006	06-OLO	Olobo	Adjumani	3.402	32.011	Albert Nile	2014	July	intermediate	M	RP	mtA	ADMX	Spiro-	na	Tryp-	Opiro et al. 2017
213	OLO_14_007	06-OLO	Olobo	Adjumani	3.402	32.011	Albert Nile	2014	July	intermediate	M	RP	mtA	NWGU	Spiro-	na	Tryp-	Opiro et al. 2017
214	OLO_14_008	06-OLO	Olobo	Adjumani	3.402	32.011	Albert Nile	2014	July	intermediate	F	RP	mtA	NWGU	Spiro-	na	Tryp-	Opiro et al. 2017
215	OLO_14_013	06-OLO	Olobo	Adjumani	3.402	32.011	Albert Nile	2014	July	intermediate	F	RP	na	na	Spiro-	na	Tryp-	na
216	OLO_14_014	06-OLO	Olobo	Adjumani	3.402	32.011	Albert Nile	2014	July	intermediate	F	RP	na	na	Spiro-	na	Tryp-	na
217	OLO_14_015	06-OLO	Olobo	Adjumani	3.402	32.011	Albert Nile	2014	July	intermediate	M	RP	na	na	Spiro-	na	Tryp-	na
218	OLO_14_016	06-OLO	Olobo	Adjumani	3.402	32.011	Albert Nile	2014	July	intermediate	F	RP	mtB	NWGU	Spiro-	na	Tryp-	Opiro et al. 2017
219	OLO_14_017	06-OLO	Olobo	Adjumani	3.402	32.011	Albert Nile	2014	July	intermediate	F	RP	mtA	na	Spiro-	na	Tryp-	This study
220	OLO_14_018	06-OLO	Olobo	Adjumani	3.402	32.011	Albert Nile	2014	July	intermediate	M	RP	mtA	na	Spiro-	na	Tryp-	This study
221	OLO_14_019	06-OLO	Olobo	Adjumani	3.402	32.011	Albert Nile	2014	July	intermediate	F	RP	mtA	na	Spiro-	na	Tryp-	This study
222	OLO_14_022	06-OLO	Olobo	Adjumani	3.402	32.011	Albert Nile	2014	July	intermediate	M	RP	mtB	na	Spiro-	na	Tryp-	This study
223	OLO_14_023	06-OLO	Olobo	Adjumani	3.402	32.011	Albert Nile	2014	July	intermediate	F	RP	mtA	NWGU	Spiro-	na	Tryp-	Opiro et al. 2017
224	OLO_14_024	06-OLO	Olobo	Adjumani	3.402	32.011	Albert Nile	2014	July	intermediate	F	RP	mtA	na	Spiro-	na	Tryp-	This study
225	OLO_14_025	06-OLO	Olobo	Adjumani	3.402	32.011	Albert Nile	2014	July	intermediate	F	RP	mtB	NWGU	Spiro+	na	Tryp-	Opiro et al. 2017
226	OLO_14_026	06-OLO	Olobo	Adjumani	3.402	32.011	Albert Nile	2014	July	intermediate	F	RP	na	na	Spiro-	na	Tryp-	na
227	OLO_14_027	06-OLO	Olobo	Adjumani	3.402	32.011	Albert Nile	2014	July	intermediate	F	RP	na	na	Spiro+	na	Tryp-	na
228	OLO_14_030	06-OLO	Olobo	Adjumani	3.402	32.011	Albert Nile	2014	July	intermediate	F	RP	mtA	NWGU	Spiro-	na	Tryp-	Opiro et al. 2017
229	OLO_14_031	06-OLO	Olobo	Adjumani	3.402	32.011	Albert Nile	2014	July	intermediate	M	RP	mtA	ADMX	Spiro+	na	Tryp-	Opiro et al. 2017
230	OLO_14_032	06-OLO	Olobo	Adjumani	3.402	32.011	Albert Nile	2014	July	intermediate	F	RP	na	na	Spiro-	na	Tryp-	na
231	OLO_14_033	06-OLO	Olobo	Adjumani	3.402	32.011	Albert Nile	2014	July	intermediate	F	RP	mtB	ADMX	Spiro-	na	Tryp-	Opiro et al. 2017
232	OLO_14_034	06-OLO	Olobo	Adjumani	3.402	32.011	Albert Nile	2014	July	intermediate	F	RP	na	na	Spiro-	na	Tryp-	na
233	OLO_14_035	06-OLO	Olobo	Adjumani	3.402	32.011	Albert Nile	2014	July	intermediate	F	RP	na	na	Spiro-	na	Tryp-	na
234	OLO_14_038	06-OLO	Olobo	Adjumani	3.402	32.011	Albert Nile	2014	August	wet	M	RP	mtA	NWGU	Spiro+	na	Tryp-	Opiro et al. 2017
235	OLO_14_040	06-OLO	Olobo	Adjumani	3.402	32.011	Albert Nile	2014	August	wet	F	RP	mtA	ADMX	Spiro-	na	Tryp-	Opiro et al. 2017
236	OLO_14_041	06-OLO	Olobo	Adjumani	3.402	32.011	Albert Nile	2014	August	wet	F	RP	na	na	Spiro-	na	Tryp-	na
237	OLO_14_043	06-OLO	Olobo	Adjumani	3.402	32.011	Albert Nile	2014	August	wet	F	RP	na	NWGU	Spiro-	na	Tryp-	Opiro et al. 2017
238	OLO_14_044	06-OLO	Olobo	Adjumani	3.402	32.011	Albert Nile	2014	August	wet	F	RP	na	NWGU	Spiro-	na	Tryp-	Opiro et al. 2017
239	OLO_14_050	06-OLO	Olobo	Adjumani	3.402	32.011	Albert Nile	2014	August	wet	F	RP	na	na	Spiro-	na	Tryp-	na
240	OLO_14_051	06-OLO	Olobo	Adjumani	3.402	32.011	Albert Nile	2014	August	wet	F	RP	na	NWGU	Spiro-	na	Tryp-	Opiro et al. 2017
241	OLO_14_052	06-OLO	Olobo	Adjumani	3.402	32.011	Albert Nile	2014	August	wet	F	RP	na	na	Spiro-	na	Tryp-	na
242	OLO_14_053	06-OLO	Olobo	Adjumani	3.402	32.011	Albert Nile	2014	August	wet	F	RP	na	NWGU	Spiro-	na	Tryp-	Opiro et al. 2017
243	OLO_14_054	06-OLO	Olobo	Adjumani	3.402	32.011	Albert Nile	2014	August	wet	F	RP	na	na	Spiro+	na	Tryp-	na
244	OLO_14_058	06-OLO	Olobo	Adjumani	3.402	32.011	Albert Nile	2014	August	wet	M	RP	na	NWGU	Spiro-	na	Tryp-	Opiro et al. 2017
245	OLO_14_059	06-OLO	Olobo	Adjumani	3.402	32.011	Albert Nile	2014	August	wet	M	RP	mtA	NWGU	Spiro-	na	Tryp-	Opiro et al. 2017
246	OLO_14_063	06-OLO	Olobo	Adjumani	3.402	32.011	Albert Nile	2014	August	wet	M	RP	na	na	Spiro-	na	Tryp-	na
247	OLO_14_064	06-OLO	Olobo	Adjumani	3.402	32.011	Albert Nile	2014	August	wet	F	RP	mtA	NWGU	Spiro-	na	Tryp-	Opiro et al. 2017
248	OLO_14_065	06-OLO	Olobo	Adjumani	3.402	32.011	Albert Nile	2014	August	wet	M	RP	na	NWGU	Spiro-	na	Tryp-	Opiro et al. 2017
249	OLO_14_067	06-OLO	Olobo	Adjumani	3.402	32.011	Albert Nile	2014	August	wet	M	RP	na	na	Spiro-	na	Tryp-	na
250	OLO_14_068	06-OLO	Olobo	Adjumani	3.402	32.011	Albert Nile	2014	August	wet	F	RP	na	na	Spiro-	na	Tryp-	na
251	OLO_14_069	06-OLO	Olobo	Adjumani	3.402	32.011	Albert Nile	2014	August	wet	F	RP	na	na	Spiro-	na	Tryp-	na
252	OLO_14_070	06-OLO	Olobo	Adjumani	3.402	32.011	Albert Nile	2014	August	wet	F	RP	na	na	Spiro-	na	Tryp-	na
253	OLO_14_073	06-OLO	Olobo	Adjumani	3.402	32.011	Albert Nile	2014	August	wet	F	RP	na	na	Spiro-	na	Tryp-	na
254	OLO_14_074	06-OLO	Olobo	Adjumani	3.402	32.011	Albert Nile	2014	August	wet	M	RP	na	NWGU	Spiro-	na	Tryp-	Opiro et al. 2017
255	OLO_14_075	06-OLO	Olobo	Adjumani	3.402	32.011	Albert Nile	2014	August	wet	F	RP	mtA	NWGU	Spiro+	na	Tryp-	Opiro et al. 2017
256	OLO_14_076	06-OLO	Olobo	Adjumani	3.402	32.011	Albert Nile	2014	August	wet	F	RP	na	na	Spiro-	na	Tryp-	na
257	OLO_14_080	06-OLO	Olobo	Adjumani	3.402	32.011	Albert Nile	2014	August	wet	F	RP	na	na	Spiro+	na	Tryp-	na
258	OLO_14_081	06-OLO	Olobo	Adjumani	3.402	32.011	Albert Nile	2014	August	wet	M	RP	mtB	NWGU	Spiro+	na	Tryp-	Opiro et al. 2017
259	OLO_14_124	06-OLO	Olobo	Adjumani	3.402	32.011	Albert Nile	2014	August	wet	F	RP	na	na	Spiro-	na	Tryp-	na
260	OLO_14_125	06-OLO	Olobo	Adjumani	3.402	32.011	Albert Nile	2014	August	wet	F	RP	na	na	Spiro+	na	Tryp-	na
261	OLO_14_126	06-OLO	Olobo	Adjumani	3.402	32.011	Albert Nile	2014	August	wet	F	RP	na	na	Spiro+	na	Tryp-	na
262	OLO_14_128	06-OLO	Olobo	Adjumani	3.402	32.011	Albert Nile	2014	August	wet	F	RP	na	na	Spiro+	na	Tryp-	na
263	OLO_14_134	06-OLO	Olobo	Adjumani	3.402	32.011	Albert Nile	2014	August	wet	F	RP	na	na	Spiro-	na	Tryp-	na
264	OLO_14_135	06-OLO	Olobo	Adjumani	3.402	32.011	Albert Nile	2014	August	wet	F	RP	na	na	Spiro+	na	Tryp-	na
265	OLO_14_136	06-OLO	Olobo	Adjumani	3.402	32.011	Albert Nile	2014	August	wet	F	RP	na	na	Spiro+	na	Tryp-	na
266	OLO_14_137	06-OLO	Olobo	Adjumani	3.402	32.011	Albert Nile	2014	August	wet	F	RP	na	na	Spiro-	na	Tryp-	na
267	OLO_14_138	06-OLO	Olobo	Adjumani	3.402	32.011	Albert Nile	2014	August	wet	M	RP	na	na	Spiro-	na	Tryp-	na
268	OLO_14_139	06-OLO	Olobo	Adjumani	3.402	32.011	Albert Nile	2014	August	wet	F	RP	na	na	Spiro+	na	Tryp-	na
269	OLO_14_140	06-OLO	Olobo	Adjumani	3.402	32.011	Albert Nile	2014	August	wet	F	RP	na	na	Spiro+	na	Tryp-	na
270	OLO_14_141	06-OLO	Olobo	Adjumani	3.402	32.011	Albert Nile	2014	August	wet	F	RP	na	na	Spiro-	na	Tryp-	na
271	OLO_14_142	06-OLO	Olobo	Adjumani	3.402	32.011	Albert Nile	2014	August	wet	F	RP	na	na	Spiro+	na	Tryp-	na
272	OLO_14_143	06-OLO	Olobo	Adjumani	3.402	32.011	Albert Nile	2014	August	wet	F	RP	na	na	Spiro+	na	Tryp-	na
273	OLO_14_144	06-OLO	Olobo	Adjumani	3.402	32.011	Albert Nile	2014	August	wet	M	RP	na	na	Spiro-	na	Tryp-	na
274	OLO_14_145	06-OLO	Olobo	Adjumani	3.402	32.011	Albert Nile	2014	August	wet	F	RP	na	na	Spiro-	na	Tryp-	na
275	OLO_14_147	06-OLO	Olobo	Adjumani	3.402	32.011	Albert Nile	2014	August	wet	F	RP	na	na	Spiro-	na	Tryp-	na
276	OLO_14_151	06-OLO	Olobo	Adjumani	3.402	32.011	Albert Nile	2014	August	wet	F	RP	na	na	Spiro+	na	Tryp-	na
277	OLO_14_152	06-OLO	Olobo	Adjumani	3.402	32.011	Albert Nile	2014	August	wet	F	RP	na	na	Spiro-	na	Tryp-	na
278	OLO_14_153	06-OLO	Olobo	Adjumani	3.402	32.011	Albert Nile	2014	August	wet	F	RP	na	na	Spiro-	na	Tryp-	na
279	OLO_14_155	06-OLO	Olobo	Adjumani	3.402	32.011	Albert Nile	2014	August	wet	F	RP	na	na	Spiro-	na	Tryp-	na
280	OLO_14_156	06-OLO	Olobo	Adjumani	3.402	32.011	Albert Nile	2014	August	wet	F	RP	na	na	Spiro-	na	Tryp-	na
281	PAG_14_022	07-PAG	Pagirinya	Adjumani	3.378	31.994	Albert Nile	2014	April	wet	F	WB	mtA	na	Spiro-	na	Tryp-	This study
282	PAG_14_030	07-PAG	Pagirinya	Adjumani	3.378	31.994	Albert Nile	2014	April	wet	M	WB	mtB	na	Spiro-	na	Tryp-	This study
283	PAG_14_032	07-PAG	Pagirinya	Adjumani	3.378	31.994	Albert Nile	2014	April	wet	M	WB	mtA	na	Spiro-	na	Tryp-	This study
284	PAG_14_169	07-PAG	Pagirinya	Adjumani	3.378	31.994	Albert Nile	2014	April	wet	F	WB	mtB	na	Spiro-	na	Tryp-	This study
285	PAG_14_279	07-PAG	Pagirinya	Adjumani	3.378	31.994	Albert Nile	2014	April	wet	F	WB	na	na	Spiro-	na	Tryp-	na
286	PAG_14_280	07-PAG	Pagirinya	Adjumani	3.378	31.994	Albert Nile	2014	April	wet	F	WB	na	na	Spiro-	na	Tryp-	na
287	PAG_15_001	07-PAG	Pagirinya	Adjumani	3.378	31.994	Albert Nile	2015	April	wet	M	WB	na	NWGU	Spiro-	na	Tryp-	Opiro et al. 2017
288	PAG_15_002	07-PAG	Pagirinya	Adjumani	3.378	31.994	Albert Nile	2015	April	wet	F	RP	mtB	NWGU	Spiro-	na	Tryp-	Opiro et al. 2017
289	PAG_15_003	07-PAG	Pagirinya	Adjumani	3.378	31.994	Albert Nile	2015	April	wet	F	WB	na	na	Spiro+	na	Tryp-	na
290	PAG_15_004	07-PAG	Pagirinya	Adjumani	3.378	31.994	Albert Nile	2015	April	wet	M	RP	mtB	NWGU	Spiro-	na	Tryp-	Opiro et al. 2017
291	PAG_15_007	07-PAG	Pagirinya	Adjumani	3.378	31.994	Albert Nile	2015	April	wet	F	RP	mtA	NWGU	Spiro-	na	Tryp-	Opiro et al. 2017
292	PAG_15_008	07-PAG	Pagirinya	Adjumani	3.378	31.994	Albert Nile	2015	April	wet	F	WB	na	na	Spiro-	na	Tryp-	na
293	PAG_15_029	07-PAG	Pagirinya	Adjumani	3.378	31.994	Albert Nile	2015	April	wet	M	WB	na	na	Spiro-	na	Tryp-	na
294	PAG_15_030	07-PAG	Pagirinya	Adjumani	3.378	31.994	Albert Nile	2015	April	wet	M	WB	mtB	NWGU	Spiro+	na	Tryp-	Opiro et al. 2017
295	PAG_15_031	07-PAG	Pagirinya	Adjumani	3.378	31.994	Albert Nile	2015	April	wet	F	WB	na	na	Spiro-	na	Tryp-	na
296	PAG_15_033	07-PAG	Pagirinya	Adjumani	3.378	31.994	Albert Nile	2015	April	wet	F	WB	na	na	Spiro-	na	Tryp-	na
297	PAG_15_034	07-PAG	Pagirinya	Adjumani	3.378	31.994	Albert Nile	2015	April	wet	F	WB	na	na	Spiro-	na	Tryp-	na
298	PAG_15_037	07-PAG	Pagirinya	Adjumani	3.378	31.994	Albert Nile	2015	April	wet	M	WB	na	na	Spiro+	na	Tryp-	na
299	PAG_15_038	07-PAG	Pagirinya	Adjumani	3.378	31.994	Albert Nile	2015	April	wet	M	RP	mtA	NWGU	Spiro-	na	Tryp-	Opiro et al. 2017
300	PAG_15_170	07-PAG	Pagirinya	Adjumani	3.378	31.994	Albert Nile	2015	May	wet	F	RP	mtA	ADMX	Spiro-	na	Tryp-	Opiro et al. 2017
301	PAG_15_171	07-PAG	Pagirinya	Adjumani	3.378	31.994	Albert Nile	2015	May	wet	M	RP	mtA	NWGU	Spiro-	na	Tryp-	Opiro et al. 2017
302	PAG_15_172	07-PAG	Pagirinya	Adjumani	3.378	31.994	Albert Nile	2015	May	wet	F	RP	mtA	ADMX	Spiro-	na	Tryp-	Opiro et al. 2017
303	PAG_15_173	07-PAG	Pagirinya	Adjumani	3.378	31.994	Albert Nile	2015	May	wet	F	WB	na	na	Spiro-	na	Tryp-	na
304	PAG_15_174	07-PAG	Pagirinya	Adjumani	3.378	31.994	Albert Nile	2015	May	wet	M	WB	mtB	NWGU	Spiro-	na	Tryp-	Opiro et al. 2017
305	PAG_15_175	07-PAG	Pagirinya	Adjumani	3.378	31.994	Albert Nile	2015	May	wet	F	RP	na	NWGU	Spiro+	na	Tryp-	Opiro et al. 2017
306	PAG_15_184_91_1	07-PAG	Pagirinya	Adjumani	3.378	31.994	Albert Nile	2015	May	wet	M	WB	na	na	Spiro-	na	Tryp-	na
307	PAG_15_184_91_2	07-PAG	Pagirinya	Adjumani	3.378	31.994	Albert Nile	2015	May	wet	M	WB	na	na	Spiro-	na	Tryp-	na
308	PAG_15_184_91_3	07-PAG	Pagirinya	Adjumani	3.378	31.994	Albert Nile	2015	May	wet	M	WB	na	na	Spiro-	na	Tryp-	na
309	PAG_15_184_91_4	07-PAG	Pagirinya	Adjumani	3.378	31.994	Albert Nile	2015	May	wet	M	WB	na	na	Spiro-	na	Tryp-	na
310	PAG_15_184_91_5	07-PAG	Pagirinya	Adjumani	3.378	31.994	Albert Nile	2015	May	wet	M	WB	na	na	Spiro-	na	Tryp-	na
311	PAG_15_184_91_6	07-PAG	Pagirinya	Adjumani	3.378	31.994	Albert Nile	2015	May	wet	M	WB	na	na	Spiro-	na	Tryp-	na
312	PAG_15_184_91_7	07-PAG	Pagirinya	Adjumani	3.378	31.994	Albert Nile	2015	May	wet	M	WB	na	na	Spiro-	na	Tryp-	na
313	PAG_15_184_91_8	07-PAG	Pagirinya	Adjumani	3.378	31.994	Albert Nile	2015	May	wet	M	WB	na	na	Spiro-	na	Tryp-	na
314	PAG_15_193	07-PAG	Pagirinya	Adjumani	3.378	31.994	Albert Nile	2015	May	wet	F	WB	na	na	Spiro-	na	Tryp-	na
315	PAG_15_200	07-PAG	Pagirinya	Adjumani	3.378	31.994	Albert Nile	2015	May	wet	F	WB	mtA	NWGU	Spiro-	na	Tryp-	Opiro et al. 2017
316	PAG_15_210_211_1	07-PAG	Pagirinya	Adjumani	3.378	31.994	Albert Nile	2015	May	wet	M	WB	na	na	Spiro+	na	Tryp-	na
317	PAG_15_210_211_2	07-PAG	Pagirinya	Adjumani	3.378	31.994	Albert Nile	2015	May	wet	M	WB	na	na	Spiro-	na	Tryp-	na
318	PAG_15_215_11_1	07-PAG	Pagirinya	Adjumani	3.378	31.994	Albert Nile	2015	May	wet	M	WB	na	na	Spiro+	na	Tryp-	na
319	PAG_15_215_11_2	07-PAG	Pagirinya	Adjumani	3.378	31.994	Albert Nile	2015	May	wet	M	WB	na	na	Spiro+	na	Tryp-	na
320	PAG_15_261	07-PAG	Pagirinya	Adjumani	3.378	31.994	Albert Nile	2015	May	wet	M	RP	na	ADMX	Spiro-	na	Tryp-	Opiro et al. 2017
321	PAG_15_262	07-PAG	Pagirinya	Adjumani	3.378	31.994	Albert Nile	2015	May	wet	F	RP	na	NWGU	Spiro-	na	Tryp-	Opiro et al. 2017
322	PAG_15_263	07-PAG	Pagirinya	Adjumani	3.378	31.994	Albert Nile	2015	May	wet	F	RP	na	ADMX	Spiro+	na	Tryp-	Opiro et al. 2017
323	PAG_15_280	07-PAG	Pagirinya	Adjumani	3.378	31.994	Albert Nile	2015	May	wet	F	RP	mtA	NWGU	Spiro-	na	Tryp-	Opiro et al. 2017
324	PAG_15_286_281_1	07-PAG	Pagirinya	Adjumani	3.378	31.994	Albert Nile	2015	May	wet	M	WB	na	na	Spiro-	na	Tryp-	na
325	PAG_15_286_281_2	07-PAG	Pagirinya	Adjumani	3.378	31.994	Albert Nile	2015	May	wet	M	WB	na	na	Spiro-	na	Tryp-	na
326	PAG_15_504	07-PAG	Pagirinya	Adjumani	3.378	31.994	Albert Nile	2015	May	wet	M	WB	na	na	Spiro-	na	Tryp-	na
327	NGO_14_025	08-NGO	Ngomoromo	Lamwo	3.669	32.591	Albert Nile	2014	October	wet	M	WB	na	na	Spiro-	na	Tryp-	na
328	NGO_14_028	08-NGO	Ngomoromo	Lamwo	3.669	32.591	Albert Nile	2014	October	wet	M	WB	na	na	Spiro-	na	Tryp-	na
329	NGO_14_001	08-NGO	Ngomoromo	Lamwo	3.669	32.591	Albert Nile	2014	October	wet	M	WB	na	na	Spiro-	na	Tryp-	na
330	NGO_14_002	08-NGO	Ngomoromo	Lamwo	3.669	32.591	Albert Nile	2014	October	wet	F	WB	na	na	Spiro-	na	Tryp-	na
331	NGO_14_003	08-NGO	Ngomoromo	Lamwo	3.669	32.591	Albert Nile	2014	October	wet	F	WB	na	na	Spiro-	na	Tryp-	na
332	NGO_14_004	08-NGO	Ngomoromo	Lamwo	3.669	32.591	Albert Nile	2014	October	wet	F	WB	na	na	Spiro-	na	Tryp-	na
333	NGO_14_005	08-NGO	Ngomoromo	Lamwo	3.669	32.591	Albert Nile	2014	October	wet	F	WB	na	na	Spiro-	na	Tryp-	na
334	NGO_14_006	08-NGO	Ngomoromo	Lamwo	3.669	32.591	Albert Nile	2014	October	wet	F	WB	na	na	Spiro-	na	Tryp-	na
335	NGO_14_007	08-NGO	Ngomoromo	Lamwo	3.669	32.591	Albert Nile	2014	October	wet	F	WB	na	na	Spiro-	na	Tryp-	na
336	NGO_14_008	08-NGO	Ngomoromo	Lamwo	3.669	32.591	Albert Nile	2014	October	wet	F	RP	na	NWGU	Spiro-	Wol-	Tryp-	Opiro et al. 2017
337	NGO_14_009	08-NGO	Ngomoromo	Lamwo	3.669	32.591	Albert Nile	2014	October	wet	F	RP	mtB	NWGU	Spiro-	Wol-	Tryp-	Opiro et al. 2017
338	NGO_14_010	08-NGO	Ngomoromo	Lamwo	3.669	32.591	Albert Nile	2014	October	wet	M	WB	na	na	Spiro-	na	Tryp-	na
339	NGO_14_011	08-NGO	Ngomoromo	Lamwo	3.669	32.591	Albert Nile	2014	October	wet	M	WB	na	na	Spiro-	na	Tryp-	na
340	NGO_14_012	08-NGO	Ngomoromo	Lamwo	3.669	32.591	Albert Nile	2014	October	wet	M	WB	na	na	Spiro-	na	Tryp-	na
341	NGO_14_013	08-NGO	Ngomoromo	Lamwo	3.669	32.591	Albert Nile	2014	October	wet	F	RP	mtA	NWGU	Spiro-	Wol-	Tryp-	Opiro et al. 2017
342	NGO_14_014	08-NGO	Ngomoromo	Lamwo	3.669	32.591	Albert Nile	2014	October	wet	F	RP	na	NWGU	Spiro-	Wol+	Tryp-	Opiro et al. 2017
343	NGO_14_015	08-NGO	Ngomoromo	Lamwo	3.669	32.591	Albert Nile	2014	October	wet	F	RP	na	NWGU	Spiro-	Wol-	Tryp-	Opiro et al. 2017
344	NGO_14_016	08-NGO	Ngomoromo	Lamwo	3.669	32.591	Albert Nile	2014	October	wet	F	RP	na	NWGU	Spiro-	na	Tryp-	Opiro et al. 2017
345	NGO_14_023	08-NGO	Ngomoromo	Lamwo	3.669	32.591	Albert Nile	2014	October	wet	M	WB	mtB	NWGU	Spiro-	na	Tryp-	Opiro et al. 2017
346	NGO_14_030	08-NGO	Ngomoromo	Lamwo	3.669	32.591	Albert Nile	2014	October	wet	M	WB	mtB	NWGU	Spiro-	na	Tryp-	Opiro et al. 2017
347	NGO_14_034	08-NGO	Ngomoromo	Lamwo	3.669	32.591	Albert Nile	2014	October	wet	F	RP	mtB	NWGU	Spiro-	na	Tryp-	Opiro et al. 2017
348	NGO_14_050	08-NGO	Ngomoromo	Lamwo	3.669	32.591	Albert Nile	2014	October	wet	M	RP	mtB	NWGU	Spiro-	Wol-	Tryp-	Opiro et al. 2017
349	NGO_14_057	08-NGO	Ngomoromo	Lamwo	3.669	32.591	Albert Nile	2014	October	wet	F	RP	mtB	NWGU	Spiro-	Wol-	Tryp-	Opiro et al. 2017
350	NGO_14_058	08-NGO	Ngomoromo	Lamwo	3.669	32.591	Albert Nile	2014	October	wet	M	RP	mtA	NWGU	Spiro-	na	Tryp-	Opiro et al. 2017
351	NGO_14_060	08-NGO	Ngomoromo	Lamwo	3.669	32.591	Albert Nile	2014	October	wet	M	RP	mtB	NWGU	Spiro-	na	Tryp-	Opiro et al. 2017
352	NGO_14_061	08-NGO	Ngomoromo	Lamwo	3.669	32.591	Albert Nile	2014	October	wet	F	RP	na	NWGU	Spiro-	na	Tryp-	Opiro et al. 2017
353	NGO_14_062	08-NGO	Ngomoromo	Lamwo	3.669	32.591	Albert Nile	2014	October	wet	F	RP	mtA	NWGU	Spiro-	na	Tryp-	Opiro et al. 2017
354	NGO_14_063	08-NGO	Ngomoromo	Lamwo	3.669	32.591	Albert Nile	2014	October	wet	M	RP	mtB	NWGU	Spiro-	na	Tryp-	Opiro et al. 2017
355	NGO_14_065	08-NGO	Ngomoromo	Lamwo	3.669	32.591	Albert Nile	2014	October	wet	M	RP	mtB	NWGU	Spiro-	na	Tryp-	Opiro et al. 2017
356	NGO_14_069	08-NGO	Ngomoromo	Lamwo	3.669	32.591	Albert Nile	2014	October	wet	M	RP	na	ADMX	Spiro-	na	Tryp-	Opiro et al. 2017
357	NGO_14_070	08-NGO	Ngomoromo	Lamwo	3.669	32.591	Albert Nile	2014	October	wet	M	RP	na	NWGU	Spiro+	Wol-	Tryp-	Opiro et al. 2017
358	NGO_14_072	08-NGO	Ngomoromo	Lamwo	3.669	32.591	Albert Nile	2014	October	wet	M	RP	mtB	NWGU	Spiro-	Wol-	Tryp-	Opiro et al. 2017
359	NGO_14_073	08-NGO	Ngomoromo	Lamwo	3.669	32.591	Albert Nile	2014	October	wet	M	RP	na	NWGU	Spiro-	Wol-	Tryp-	Opiro et al. 2017
360	NGO_14_075	08-NGO	Ngomoromo	Lamwo	3.669	32.591	Albert Nile	2014	October	wet	F	RP	na	NWGU	Spiro-	na	Tryp-	Opiro et al. 2017
361	NGO_14_076	08-NGO	Ngomoromo	Lamwo	3.669	32.591	Albert Nile	2014	October	wet	F	RP	mtB	NWGU	Spiro-	Wol-	Tryp-	Opiro et al. 2017
362	JIA_14_073	09-JIA	Jaiko	Arua	3.263	31.13	Albert Nile	2014	June	intermediate	F	RP	na	na	Spiro+	na	Tryp-	na
363	JIA_14_075	09-JIA	Jaiko	Arua	3.263	31.13	Albert Nile	2014	June	intermediate	F	RP	na	na	Spiro+	na	Tryp-	na
364	JIA_14_076	09-JIA	Jaiko	Arua	3.263	31.13	Albert Nile	2014	June	intermediate	F	RP	na	na	Spiro+	na	Tryp-	na
365	JIA_14_079	09-JIA	Jaiko	Arua	3.263	31.13	Albert Nile	2014	June	intermediate	F	RP	na	na	Spiro-	na	Tryp-	na
366	JIA_14_089	09-JIA	Jaiko	Arua	3.263	31.13	Albert Nile	2014	June	intermediate	M	RP	na	na	Spiro-	na	Tryp-	na
367	JIA_14_090	09-JIA	Jaiko	Arua	3.263	31.13	Albert Nile	2014	June	intermediate	M	RP	na	na	Spiro-	na	Tryp-	na
368	JIA_14_092	09-JIA	Jaiko	Arua	3.263	31.13	Albert Nile	2014	June	intermediate	F	RP	na	na	Spiro-	na	Tryp-	na
369	JIA_14_244	09-JIA	Jaiko	Arua	3.263	31.13	Albert Nile	2014	June	intermediate	F	RP	na	na	Spiro-	na	Tryp-	na
370	JIA_14_246	09-JIA	Jaiko	Arua	3.263	31.13	Albert Nile	2014	June	intermediate	F	RP	na	na	Spiro-	na	Tryp-	na
371	JIA_14_247	09-JIA	Jaiko	Arua	3.263	31.13	Albert Nile	2014	June	intermediate	F	RP	na	na	Spiro+	na	Tryp-	na
372	JIA_14_248	09-JIA	Jaiko	Arua	3.263	31.13	Albert Nile	2014	June	intermediate	M	RP	na	na	Spiro-	na	Tryp-	na
373	OKS_14_090	10-OKS	Okidi	Amuru	3.26	32.224	Albert Nile	2014	July	intermediate	F	RP	na	na	Spiro+	na	Tryp-	na
374	OKS_14_091	10-OKS	Okidi	Amuru	3.26	32.224	Albert Nile	2014	July	intermediate	F	RP	na	na	Spiro+	na	Tryp-	na
375	OKS_14_092	10-OKS	Okidi	Amuru	3.26	32.224	Albert Nile	2014	July	intermediate	F	RP	mtA	NWGU	Spiro+	na	Tryp-	Opiro et al. 2017
376	OKS_14_093	10-OKS	Okidi	Amuru	3.26	32.224	Albert Nile	2014	July	intermediate	M	RP	na	ADMX	Spiro-	Wol-	Tryp-	Opiro et al. 2017
377	OKS_14_094	10-OKS	Okidi	Amuru	3.26	32.224	Albert Nile	2014	July	intermediate	M	RP	na	NWGU	Spiro+	na	Tryp-	Opiro et al. 2017
378	OKS_14_095	10-OKS	Okidi	Amuru	3.26	32.224	Albert Nile	2014	July	intermediate	F	RP	mtA	NWGU	Spiro-	na	Tryp-	Opiro et al. 2017
379	OKS_14_096	10-OKS	Okidi	Amuru	3.26	32.224	Albert Nile	2014	July	intermediate	M	RP	mtA	NWGU	Spiro-	na	Tryp-	Opiro et al. 2017
380	OKS_14_098	10-OKS	Okidi	Amuru	3.26	32.224	Albert Nile	2014	July	intermediate	F	RP	mtB	NWGU	Spiro-	na	Tryp-	Opiro et al. 2017
381	OKS_14_099	10-OKS	Okidi	Amuru	3.26	32.224	Albert Nile	2014	July	intermediate	F	RP	na	na	Spiro-	na	Tryp-	na
382	OKS_14_100	10-OKS	Okidi	Amuru	3.26	32.224	Albert Nile	2014	July	intermediate	F	RP	na	NWGU	Spiro-	na	Tryp-	Opiro et al. 2017
383	OKS_14_101	10-OKS	Okidi	Amuru	3.26	32.224	Albert Nile	2014	July	intermediate	M	RP	na	ADMX	Spiro+	na	Tryp-	Opiro et al. 2017
384	OKS_14_102	10-OKS	Okidi	Amuru	3.26	32.224	Albert Nile	2014	July	intermediate	M	RP	mtA	NWGU	Spiro-	na	Tryp-	Opiro et al. 2017
385	OKS_14_176	10-OKS	Okidi	Amuru	3.26	32.224	Albert Nile	2014	July	intermediate	M	RP	na	NWGU	Spiro-	Wol-	Tryp-	Opiro et al. 2017
386	OKS_14_177	10-OKS	Okidi	Amuru	3.26	32.224	Albert Nile	2014	July	intermediate	M	RP	mtB	NWGU	Spiro-	na	Tryp-	Opiro et al. 2017
387	OKS_14_178	10-OKS	Okidi	Amuru	3.26	32.224	Albert Nile	2014	July	intermediate	F	RP	mtA	ADMX	Spiro-	Wol-	Tryp-	Opiro et al. 2017
388	OKS_14_179	10-OKS	Okidi	Amuru	3.26	32.224	Albert Nile	2014	July	intermediate	F	RP	na	na	Spiro+	na	Tryp-	na
389	OKS_14_180	10-OKS	Okidi	Amuru	3.26	32.224	Albert Nile	2014	July	intermediate	F	RP	mtA	ADMX	Spiro+	Wol-	Tryp-	Opiro et al. 2017
390	OKS_14_189	10-OKS	Okidi	Amuru	3.26	32.224	Albert Nile	2014	July	intermediate	F	RP	na	na	Spiro-	na	Tryp-	na
391	OKS_14_196	10-OKS	Okidi	Amuru	3.26	32.224	Albert Nile	2014	July	intermediate	M	RP	na	NWGU	Spiro-	na	Tryp-	Opiro et al. 2017
392	OKS_14_197	10-OKS	Okidi	Amuru	3.26	32.224	Albert Nile	2014	July	intermediate	F	RP	mtA	ADMX	Spiro-	na	Tryp-	Opiro et al. 2017
393	OKS_14_198	10-OKS	Okidi	Amuru	3.26	32.224	Albert Nile	2014	July	intermediate	F	RP	na	na	Spiro+	na	Tryp-	na
394	OKS_14_199	10-OKS	Okidi	Amuru	3.26	32.224	Albert Nile	2014	July	intermediate	F	RP	na	NWGU	Spiro+	na	Tryp-	Opiro et al. 2017
395	OKS_14_200	10-OKS	Okidi	Amuru	3.26	32.224	Albert Nile	2014	July	intermediate	F	RP	na	na	Spiro-	na	Tryp-	na
396	OKS_14_201	10-OKS	Okidi	Amuru	3.26	32.224	Albert Nile	2014	July	intermediate	F	RP	na	NWGU	Spiro+	na	Tryp-	Opiro et al. 2017
397	OKS_14_202	10-OKS	Okidi	Amuru	3.26	32.224	Albert Nile	2014	July	intermediate	F	RP	na	NWGU	Spiro+	na	Tryp-	Opiro et al. 2017
398	OKS_14_203	10-OKS	Okidi	Amuru	3.26	32.224	Albert Nile	2014	July	intermediate	F	RP	na	NWGU	Spiro+	na	Tryp-	Opiro et al. 2017
399	OKS_14_204	10-OKS	Okidi	Amuru	3.26	32.224	Albert Nile	2014	July	intermediate	M	RP	na	NWGU	Spiro-	na	Tryp-	Opiro et al. 2017
400	OKS_14_205	10-OKS	Okidi	Amuru	3.26	32.224	Albert Nile	2014	July	intermediate	F	RP	na	na	Spiro-	na	Tryp-	na
401	OKS_14_206	10-OKS	Okidi	Amuru	3.26	32.224	Albert Nile	2014	July	intermediate	F	RP	na	na	Spiro-	na	Tryp-	na
402	OKS_14_207	10-OKS	Okidi	Amuru	3.26	32.224	Albert Nile	2014	July	intermediate	F	RP	na	na	Spiro+	na	Tryp-	na
403	OKS_14_208	10-OKS	Okidi	Amuru	3.26	32.224	Albert Nile	2014	July	intermediate	F	RP	na	na	Spiro+	na	Tryp-	na
404	OKS_14_209	10-OKS	Okidi	Amuru	3.26	32.224	Albert Nile	2014	July	intermediate	F	RP	mtA	ADMX	Spiro-	na	Tryp-	Opiro et al. 2017
405	OKS_14_217	10-OKS	Okidi	Amuru	3.26	32.224	Albert Nile	2014	July	intermediate	F	RP	mtB	ADMX	Spiro-	na	Tryp-	Opiro et al. 2017
406	OKS_14_218	10-OKS	Okidi	Amuru	3.26	32.224	Albert Nile	2014	July	intermediate	F	RP	na	na	Spiro+	na	Tryp-	na
407	OKS_14_219	10-OKS	Okidi	Amuru	3.26	32.224	Albert Nile	2014	July	intermediate	F	RP	na	na	Spiro+	na	Tryp-	na
408	OKS_14_220	10-OKS	Okidi	Amuru	3.26	32.224	Albert Nile	2014	July	intermediate	M	RP	mtB	NWGU	Spiro-	na	Tryp-	Opiro et al. 2017
409	OKS_14_227	10-OKS	Okidi	Amuru	3.26	32.224	Albert Nile	2014	July	intermediate	F	RP	na	na	Spiro+	na	Tryp-	na
410	OKS_14_228	10-OKS	Okidi	Amuru	3.26	32.224	Albert Nile	2014	July	intermediate	F	RP	mtB	NWGU	Spiro-	na	Tryp-	Opiro et al. 2017
411	OKS_14_229	10-OKS	Okidi	Amuru	3.26	32.224	Albert Nile	2014	July	intermediate	F	RP	na	na	Spiro+	na	Tryp-	na
412	OKS_14_230	10-OKS	Okidi	Amuru	3.26	32.224	Albert Nile	2014	July	intermediate	M	RP	mtA	NWGU	Spiro-	na	Tryp-	Opiro et al. 2017
413	OKS_14_231	10-OKS	Okidi	Amuru	3.26	32.224	Albert Nile	2014	July	intermediate	M	RP	na	ADMX	Spiro+	na	Tryp-	Opiro et al. 2017
414	GOR_14_001	11-GOR	Goronda	Amuru	3.266	32.208	Albert Nile	2014	July	intermediate	F	RP	mtB	NWGU	Spiro+	na	Tryp-	Opiro et al. 2017
415	GOR_14_002	11-GOR	Goronda	Amuru	3.266	32.208	Albert Nile	2014	July	intermediate	F	RP	na	NWGU	Spiro-	na	Tryp-	Opiro et al. 2017
416	GOR_14_003	11-GOR	Goronda	Amuru	3.266	32.208	Albert Nile	2014	July	intermediate	M	RP	na	NWGU	Spiro-	na	Tryp-	Opiro et al. 2017
417	GOR_14_004	11-GOR	Goronda	Amuru	3.266	32.208	Albert Nile	2014	July	intermediate	F	RP	na	na	Spiro-	na	Tryp-	na
418	GOR_14_005	11-GOR	Goronda	Amuru	3.266	32.208	Albert Nile	2014	July	intermediate	F	RP	na	na	Spiro+	na	Tryp-	na
419	GOR_14_006	11-GOR	Goronda	Amuru	3.266	32.208	Albert Nile	2014	July	intermediate	F	RP	mtB	na	Spiro-	na	Tryp-	This study
420	GOR_14_007	11-GOR	Goronda	Amuru	3.266	32.208	Albert Nile	2014	July	intermediate	F	RP	mtA	na	Spiro-	na	Tryp-	This study
421	GOR_14_011	11-GOR	Goronda	Amuru	3.266	32.208	Albert Nile	2014	July	intermediate	F	RP	na	NWGU	Spiro-	na	Tryp-	Opiro et al. 2017
422	GOR_14_012	11-GOR	Goronda	Amuru	3.266	32.208	Albert Nile	2014	July	intermediate	F	RP	na	NWGU	Spiro+	na	Tryp-	Opiro et al. 2017
423	GOR_14_013	11-GOR	Goronda	Amuru	3.266	32.208	Albert Nile	2014	July	intermediate	M	RP	mtA	na	Spiro+	na	Tryp-	This study
424	GOR_14_014	11-GOR	Goronda	Amuru	3.266	32.208	Albert Nile	2014	July	intermediate	F	RP	na	ADMX	Spiro-	na	Tryp-	Opiro et al. 2017
425	GOR_14_015	11-GOR	Goronda	Amuru	3.266	32.208	Albert Nile	2014	July	intermediate	F	RP	mtA	NWGU	Spiro-	na	Tryp-	Opiro et al. 2017
426	GOR_14_016	11-GOR	Goronda	Amuru	3.266	32.208	Albert Nile	2014	July	intermediate	F	RP	na	na	Spiro-	na	Tryp-	na
427	GOR_14_017	11-GOR	Goronda	Amuru	3.266	32.208	Albert Nile	2014	July	intermediate	F	RP	mtA	NWGU	Spiro-	na	Tryp-	Opiro et al. 2017
428	GOR_14_018	11-GOR	Goronda	Amuru	3.266	32.208	Albert Nile	2014	July	intermediate	F	RP	na	na	Spiro-	na	Tryp-	na
429	GOR_14_019	11-GOR	Goronda	Amuru	3.266	32.208	Albert Nile	2014	July	intermediate	F	RP	mtA	na	Spiro-	na	Tryp-	This study
430	GOR_14_020	11-GOR	Goronda	Amuru	3.266	32.208	Albert Nile	2014	July	intermediate	F	RP	na	na	Spiro-	na	Tryp-	na
431	GOR_14_021	11-GOR	Goronda	Amuru	3.266	32.208	Albert Nile	2014	July	intermediate	F	RP	mtA	NWGU	Spiro-	na	Tryp-	Opiro et al. 2017
432	GOR_14_022	11-GOR	Goronda	Amuru	3.266	32.208	Albert Nile	2014	July	intermediate	F	RP	mtA	NWGU	Spiro-	na	Tryp-	Opiro et al. 2017
433	GOR_14_023	11-GOR	Goronda	Amuru	3.266	32.208	Albert Nile	2014	July	intermediate	F	RP	mtA	NWGU	Spiro+	na	Tryp-	Opiro et al. 2017
434	GOR_14_024	11-GOR	Goronda	Amuru	3.266	32.208	Albert Nile	2014	July	intermediate	F	RP	mtA	NWGU	Spiro+	na	Tryp-	Opiro et al. 2017
435	GOR_14_025	11-GOR	Goronda	Amuru	3.266	32.208	Albert Nile	2014	July	intermediate	M	RP	mtB	NWGU	Spiro+	na	Tryp-	Opiro et al. 2017
436	GOR_14_026	11-GOR	Goronda	Amuru	3.266	32.208	Albert Nile	2014	July	intermediate	F	RP	na	na	Spiro-	na	Tryp-	na
437	GOR_14_027	11-GOR	Goronda	Amuru	3.266	32.208	Albert Nile	2014	July	intermediate	F	RP	na	na	Spiro-	na	Tryp-	na
438	GOR_14_028	11-GOR	Goronda	Amuru	3.266	32.208	Albert Nile	2014	July	intermediate	F	RP	mtA	na	Spiro+	na	Tryp-	This study
439	GOR_14_029	11-GOR	Goronda	Amuru	3.266	32.208	Albert Nile	2014	July	intermediate	M	RP	na	na	Spiro+	na	Tryp-	na
440	GOR_14_030	11-GOR	Goronda	Amuru	3.266	32.208	Albert Nile	2014	July	intermediate	F	RP	na	na	Spiro-	na	Tryp-	na
441	GOR_14_031	11-GOR	Goronda	Amuru	3.266	32.208	Albert Nile	2014	July	intermediate	F	RP	na	na	Spiro+	na	Tryp-	na
442	GOR_14_034	11-GOR	Goronda	Amuru	3.266	32.208	Albert Nile	2014	July	intermediate	F	RP	na	na	Spiro-	na	Tryp-	na
443	GOR_14_035	11-GOR	Goronda	Amuru	3.266	32.208	Albert Nile	2014	July	intermediate	M	RP	mtA	NWGU	Spiro-	na	Tryp-	Opiro et al. 2017
444	GOR_14_036	11-GOR	Goronda	Amuru	3.266	32.208	Albert Nile	2014	July	intermediate	M	RP	na	NWGU	Spiro+	na	Tryp-	Opiro et al. 2017
445	GOR_14_037	11-GOR	Goronda	Amuru	3.266	32.208	Albert Nile	2014	July	intermediate	F	RP	na	na	Spiro-	na	Tryp-	na
446	GOR_14_038	11-GOR	Goronda	Amuru	3.266	32.208	Albert Nile	2014	July	intermediate	F	RP	na	na	Spiro+	na	Tryp-	na
447	GOR_14_039	11-GOR	Goronda	Amuru	3.266	32.208	Albert Nile	2014	July	intermediate	M	RP	mtB	ADMX	Spiro-	na	Tryp-	Opiro et al. 2017
448	GOR_14_041	11-GOR	Goronda	Amuru	3.266	32.208	Albert Nile	2014	July	intermediate	F	RP	na	na	Spiro+	na	Tryp-	na
449	GOR_14_042	11-GOR	Goronda	Amuru	3.266	32.208	Albert Nile	2014	July	intermediate	F	RP	na	na	Spiro-	na	Tryp-	na
450	GOR_14_043	11-GOR	Goronda	Amuru	3.266	32.208	Albert Nile	2014	July	intermediate	M	RP	na	na	Spiro-	na	Tryp-	na
451	GOR_14_049	11-GOR	Goronda	Amuru	3.266	32.208	Albert Nile	2014	July	intermediate	F	RP	na	na	Spiro-	na	Tryp-	na
452	GOR_14_050	11-GOR	Goronda	Amuru	3.266	32.208	Albert Nile	2014	July	intermediate	F	RP	na	na	Spiro-	na	Tryp-	na
453	GOR_14_054	11-GOR	Goronda	Amuru	3.266	32.208	Albert Nile	2014	July	intermediate	F	RP	na	na	Spiro+	na	Tryp-	na
454	GOR_14_055	11-GOR	Goronda	Amuru	3.266	32.208	Albert Nile	2014	July	intermediate	F	RP	na	na	Spiro-	na	Tryp-	na
455	GOR_14_057	11-GOR	Goronda	Amuru	3.266	32.208	Albert Nile	2014	July	intermediate	M	RP	mtA	ADMX	Spiro-	na	Tryp-	Opiro et al. 2017
456	GOR_14_058	11-GOR	Goronda	Amuru	3.266	32.208	Albert Nile	2014	July	intermediate	M	RP	mtB	ADMX	Spiro+	na	Tryp-	Opiro et al. 2017
457	GOR_14_059	11-GOR	Goronda	Amuru	3.266	32.208	Albert Nile	2014	July	intermediate	F	RP	na	na	Spiro+	na	Tryp-	na
458	GOR_14_060	11-GOR	Goronda	Amuru	3.266	32.208	Albert Nile	2014	July	intermediate	F	RP	na	na	Spiro-	na	Tryp-	na
459	GOR_14_062	11-GOR	Goronda	Amuru	3.266	32.208	Albert Nile	2014	July	intermediate	F	RP	na	na	Spiro+	na	Tryp-	na
460	GOR_14_117	11-GOR	Goronda	Amuru	3.266	32.208	Albert Nile	2014	July	intermediate	F	RP	na	na	Spiro+	na	Tryp-	na
461	GOR_14_119	11-GOR	Goronda	Amuru	3.266	32.208	Albert Nile	2014	July	intermediate	M	RP	na	na	Spiro+	na	Tryp-	na
462	GOR_14_120	11-GOR	Goronda	Amuru	3.266	32.208	Albert Nile	2014	July	intermediate	F	RP	na	na	Spiro+	na	Tryp-	na
463	GOR_14_121	11-GOR	Goronda	Amuru	3.266	32.208	Albert Nile	2014	July	intermediate	M	RP	mtA	ADMX	Spiro-	na	Tryp-	Opiro et al. 2017
464	GOR_14_122	11-GOR	Goronda	Amuru	3.266	32.208	Albert Nile	2014	July	intermediate	F	RP	na	na	Spiro+	na	Tryp-	na
465	GOR_14_124	11-GOR	Goronda	Amuru	3.266	32.208	Albert Nile	2014	July	intermediate	F	RP	na	na	Spiro-	na	Tryp-	na
466	GOR_14_125	11-GOR	Goronda	Amuru	3.266	32.208	Albert Nile	2014	July	intermediate	F	RP	na	na	Spiro+	na	Tryp-	na
467	GOR_14_127	11-GOR	Goronda	Amuru	3.266	32.208	Albert Nile	2014	July	intermediate	F	RP	na	na	Spiro+	na	Tryp-	na
468	GOR_14_133	11-GOR	Goronda	Amuru	3.266	32.208	Albert Nile	2014	July	intermediate	F	RP	na	na	Spiro-	na	Tryp-	na
469	GOR_14_134	11-GOR	Goronda	Amuru	3.266	32.208	Albert Nile	2014	July	intermediate	F	RP	na	na	Spiro-	na	Tryp-	na
470	GOR_14_135	11-GOR	Goronda	Amuru	3.266	32.208	Albert Nile	2014	July	intermediate	M	RP	mtB	NWGU	Spiro+	na	Tryp-	Opiro et al. 2017
471	GOR_14_136	11-GOR	Goronda	Amuru	3.266	32.208	Albert Nile	2014	July	intermediate	F	RP	na	na	Spiro-	na	Tryp-	na
472	GOR_14_137	11-GOR	Goronda	Amuru	3.266	32.208	Albert Nile	2014	July	intermediate	F	RP	na	na	Spiro-	na	Tryp-	na
473	GOR_14_138	11-GOR	Goronda	Amuru	3.266	32.208	Albert Nile	2014	July	intermediate	F	RP	na	na	Spiro+	na	Tryp-	na
474	GOR_14_139	11-GOR	Goronda	Amuru	3.266	32.208	Albert Nile	2014	July	intermediate	F	RP	na	na	Spiro-	na	Tryp-	na
475	GOR_14_140	11-GOR	Goronda	Amuru	3.266	32.208	Albert Nile	2014	July	intermediate	F	RP	na	na	Spiro+	na	Tryp-	na
476	GOR_14_157	11-GOR	Goronda	Amuru	3.266	32.208	Albert Nile	2014	July	intermediate	F	RP	na	na	Spiro+	na	Tryp-	na
477	GOR_14_158	11-GOR	Goronda	Amuru	3.266	32.208	Albert Nile	2014	July	intermediate	F	RP	na	na	Spiro-	na	Tryp-	na
478	GOR_14_162	11-GOR	Goronda	Amuru	3.266	32.208	Albert Nile	2014	July	intermediate	F	RP	na	na	Spiro+	na	Tryp-	na
479	GOR_14_163	11-GOR	Goronda	Amuru	3.266	32.208	Albert Nile	2014	July	intermediate	F	RP	na	na	Spiro-	na	Tryp-	na
480	GOR_14_164	11-GOR	Goronda	Amuru	3.266	32.208	Albert Nile	2014	July	intermediate	F	RP	na	na	Spiro+	na	Tryp-	na
481	GOR_14_165	11-GOR	Goronda	Amuru	3.266	32.208	Albert Nile	2014	July	intermediate	F	RP	na	na	Spiro+	na	Tryp-	na
482	GOR_14_166	11-GOR	Goronda	Amuru	3.266	32.208	Albert Nile	2014	July	intermediate	M	RP	mtA	NWGU	Spiro+	na	Tryp-	Opiro et al. 2017
483	GOR_14_225	11-GOR	Goronda	Amuru	3.266	32.208	Albert Nile	2014	July	intermediate	F	RP	na	ADMX	Spiro+	na	Tryp-	Opiro et al. 2017
484	GOR_14_226	11-GOR	Goronda	Amuru	3.266	32.208	Albert Nile	2014	July	intermediate	M	RP	na	NWGU	Spiro+	na	Tryp-	Opiro et al. 2017
485	GOR_14_234	11-GOR	Goronda	Amuru	3.266	32.208	Albert Nile	2014	July	intermediate	F	RP	na	NWGU	Spiro-	na	Tryp-	Opiro et al. 2017
486	GOR_14_235	11-GOR	Goronda	Amuru	3.266	32.208	Albert Nile	2014	July	intermediate	F	RP	mtA	NWGU	Spiro-	na	Tryp-	Opiro et al. 2017
487	GOR_14_236	11-GOR	Goronda	Amuru	3.266	32.208	Albert Nile	2014	July	intermediate	F	RP	na	na	Spiro+	na	Tryp-	na
488	ORB_14_001	12-ORB	Orubakulemi	Moyo	3.692	31.78	Achwa River	2014	June	intermediate	F	RP	mtA	ADMX	Spiro-	na	Tryp-	Opiro et al. 2017
489	ORB_14_002	12-ORB	Orubakulemi	Moyo	3.692	31.78	Achwa River	2014	June	intermediate	F	RP	na	ADMX	Spiro-	na	Tryp-	Opiro et al. 2017
490	ORB_14_003	12-ORB	Orubakulemi	Moyo	3.692	31.78	Achwa River	2014	June	intermediate	M	RP	na	ADMX	Spiro+	na	Tryp-	Opiro et al. 2017
491	ORB_14_004	12-ORB	Orubakulemi	Moyo	3.692	31.78	Achwa River	2014	June	intermediate	F	RP	mtA	NWGU	Spiro+	na	Tryp-	Opiro et al. 2017
492	ORB_14_005	12-ORB	Orubakulemi	Moyo	3.692	31.78	Achwa River	2014	June	intermediate	F	RP	mtA	NWGU	Spiro-	na	Tryp-	Opiro et al. 2017
493	ORB_14_006	12-ORB	Orubakulemi	Moyo	3.692	31.78	Achwa River	2014	June	intermediate	F	RP	mtA	NWGU	Spiro-	na	Tryp-	Opiro et al. 2017
494	ORB_14_007	12-ORB	Orubakulemi	Moyo	3.692	31.78	Achwa River	2014	June	intermediate	F	RP	mtA	NWGU	Spiro-	na	Tryp-	Opiro et al. 2017
495	ORB_14_008	12-ORB	Orubakulemi	Moyo	3.692	31.78	Achwa River	2014	June	intermediate	F	WB	mtB	NWGU	Spiro-	na	Tryp-	Opiro et al. 2017
496	ORB_14_009	12-ORB	Orubakulemi	Moyo	3.692	31.78	Achwa River	2014	June	intermediate	M	WB	mtB	NWGU	Spiro-	na	Tryp-	Opiro et al. 2017
497	ORB_14_010	12-ORB	Orubakulemi	Moyo	3.692	31.78	Achwa River	2014	June	intermediate	F	WB	mtA	NWGU	Spiro-	na	Tryp-	Opiro et al. 2017
498	ORB_14_011	12-ORB	Orubakulemi	Moyo	3.692	31.78	Achwa River	2014	June	intermediate	F	WB	mtA	NWGU	Spiro-	na	Tryp-	Opiro et al. 2017
499	ORB_14_012	12-ORB	Orubakulemi	Moyo	3.692	31.78	Achwa River	2014	June	intermediate	F	WB	mtB	NWGU	Spiro-	na	Tryp-	Opiro et al. 2017
500	ORB_14_013	12-ORB	Orubakulemi	Moyo	3.692	31.78	Achwa River	2014	June	intermediate	M	WB	mtA	NWGU	Spiro-	na	Tryp-	Opiro et al. 2017
501	ORB_14_014	12-ORB	Orubakulemi	Moyo	3.692	31.78	Achwa River	2014	June	intermediate	F	WB	mtA	ADMX	Spiro-	na	Tryp-	Opiro et al. 2017
502	ORB_14_015	12-ORB	Orubakulemi	Moyo	3.692	31.78	Achwa River	2014	June	intermediate	M	WB	mtA	ADMX	Spiro-	na	Tryp-	Opiro et al. 2017
503	ORB_14_021	12-ORB	Orubakulemi	Moyo	3.692	31.78	Achwa River	2014	June	intermediate	F	WB	mtA	NWGU	Spiro+	na	Tryp-	Opiro et al. 2017
504	ORB_14_022	12-ORB	Orubakulemi	Moyo	3.692	31.78	Achwa River	2014	June	intermediate	M	WB	mtA	NWGU	Spiro-	na	Tryp-	Opiro et al. 2017
505	ORB_14_024	12-ORB	Orubakulemi	Moyo	3.692	31.78	Achwa River	2014	June	intermediate	F	WB	mtA	NWGU	Spiro+	na	Tryp-	Opiro et al. 2017
506	ORB_14_044	12-ORB	Orubakulemi	Moyo	3.692	31.78	Achwa River	2014	June	intermediate	F	RP	na	na	Spiro+	na	Tryp-	na
507	ORB_14_046	12-ORB	Orubakulemi	Moyo	3.692	31.78	Achwa River	2014	June	intermediate	F	RP	na	na	Spiro+	Wol-	Tryp-	na
508	ORB_14_047	12-ORB	Orubakulemi	Moyo	3.692	31.78	Achwa River	2014	June	intermediate	F	RP	na	na	Spiro-	Wol-	Tryp-	na
509	ORB_14_048	12-ORB	Orubakulemi	Moyo	3.692	31.78	Achwa River	2014	June	intermediate	F	RP	mtA	na	Spiro+	Wol-	Tryp-	This study
510	ORB_14_049	12-ORB	Orubakulemi	Moyo	3.692	31.78	Achwa River	2014	June	intermediate	F	RP	mtA	na	Spiro+	na	Tryp-	This study
511	ORB_14_051	12-ORB	Orubakulemi	Moyo	3.692	31.78	Achwa River	2014	June	intermediate	F	RP	mtB	na	Spiro-	Wol-	Tryp-	This study
512	ORB_14_052	12-ORB	Orubakulemi	Moyo	3.692	31.78	Achwa River	2014	June	intermediate	M	RP	na	na	Spiro-	Wol-	Tryp-	na
513	ORB_14_053	12-ORB	Orubakulemi	Moyo	3.692	31.78	Achwa River	2014	June	intermediate	F	RP	mtA	na	Spiro+	Wol+	Tryp-	This study
514	ORB_14_054	12-ORB	Orubakulemi	Moyo	3.692	31.78	Achwa River	2014	June	intermediate	M	RP	na	na	Spiro-	Wol+	Tryp-	na
515	ORB_14_055	12-ORB	Orubakulemi	Moyo	3.692	31.78	Achwa River	2014	June	intermediate	M	RP	na	na	Spiro+	na	Tryp-	na
516	ORB_14_071	12-ORB	Orubakulemi	Moyo	3.692	31.78	Achwa River	2014	June	intermediate	F	RP	na	na	Spiro-	Wol-	Tryp-	na
517	ORB_14_077	12-ORB	Orubakulemi	Moyo	3.692	31.78	Achwa River	2014	June	intermediate	F	RP	na	na	Spiro-	Wol-	Tryp-	na
518	ORB_14_079	12-ORB	Orubakulemi	Moyo	3.692	31.78	Achwa River	2014	June	intermediate	F	RP	mtA	na	Spiro-	Wol-	Tryp-	This study
519	ORB_14_080	12-ORB	Orubakulemi	Moyo	3.692	31.78	Achwa River	2014	June	intermediate	F	RP	na	na	Spiro-	Wol-	Tryp-	na
520	ORB_14_081	12-ORB	Orubakulemi	Moyo	3.692	31.78	Achwa River	2014	June	intermediate	F	RP	na	na	Spiro+	Wol+	Tryp-	na
521	ORB_14_083	12-ORB	Orubakulemi	Moyo	3.692	31.78	Achwa River	2014	June	intermediate	F	RP	na	na	Spiro-	Wol-	Tryp-	na
522	ORB_14_084	12-ORB	Orubakulemi	Moyo	3.692	31.78	Achwa River	2014	June	intermediate	F	RP	na	na	Spiro-	Wol-	Tryp-	na
523	ORB_14_085	12-ORB	Orubakulemi	Moyo	3.692	31.78	Achwa River	2014	June	intermediate	M	RP	na	na	Spiro-	Wol-	Tryp-	na
524	ORB_14_087	12-ORB	Orubakulemi	Moyo	3.692	31.78	Achwa River	2014	June	intermediate	F	RP	na	na	Spiro-	Wol-	Tryp-	na
525	ORB_14_088	12-ORB	Orubakulemi	Moyo	3.692	31.78	Achwa River	2014	June	intermediate	F	RP	na	na	Spiro-	Wol-	Tryp-	na
526	ORB_14_096	12-ORB	Orubakulemi	Moyo	3.692	31.78	Achwa River	2014	June	intermediate	F	RP	na	na	Spiro-	Wol-	Tryp-	na
527	ORB_14_097	12-ORB	Orubakulemi	Moyo	3.692	31.78	Achwa River	2014	June	intermediate	F	RP	na	na	Spiro-	Wol-	Tryp-	na
528	ORB_14_103	12-ORB	Orubakulemi	Moyo	3.692	31.78	Achwa River	2014	June	intermediate	F	RP	mtB	na	Spiro+	Wol-	Tryp-	This study
529	ORB_14_104	12-ORB	Orubakulemi	Moyo	3.692	31.78	Achwa River	2014	June	intermediate	F	RP	na	na	Spiro+	Wol-	Tryp-	na
530	ORB_14_105	12-ORB	Orubakulemi	Moyo	3.692	31.78	Achwa River	2014	June	intermediate	F	RP	na	na	Spiro-	Wol-	Tryp-	na
531	ORB_14_106	12-ORB	Orubakulemi	Moyo	3.692	31.78	Achwa River	2014	June	intermediate	M	RP	na	na	Spiro-	Wol-	Tryp-	na
532	ORB_14_107	12-ORB	Orubakulemi	Moyo	3.692	31.78	Achwa River	2014	June	intermediate	M	RP	na	na	Spiro-	Wol-	Tryp-	na
533	ORB_14_108	12-ORB	Orubakulemi	Moyo	3.692	31.78	Achwa River	2014	June	intermediate	F	RP	mtA	na	Spiro+	Wol-	Tryp-	This study
534	ORB_14_109	12-ORB	Orubakulemi	Moyo	3.692	31.78	Achwa River	2014	June	intermediate	F	RP	na	na	Spiro-	Wol-	Tryp-	na
535	ORB_14_110	12-ORB	Orubakulemi	Moyo	3.692	31.78	Achwa River	2014	June	intermediate	F	RP	na	na	Spiro-	Wol-	Tryp-	na
536	ORB_14_111	12-ORB	Orubakulemi	Moyo	3.692	31.78	Achwa River	2014	June	intermediate	F	RP	na	na	Spiro-	Wol-	Tryp-	na
537	ORB_14_112	12-ORB	Orubakulemi	Moyo	3.692	31.78	Achwa River	2014	June	intermediate	M	RP	na	na	Spiro+	Wol-	Tryp-	na
538	ORB_14_113	12-ORB	Orubakulemi	Moyo	3.692	31.78	Achwa River	2014	June	intermediate	F	RP	na	na	Spiro-	Wol-	Tryp-	na
539	ORB_14_114	12-ORB	Orubakulemi	Moyo	3.692	31.78	Achwa River	2014	June	intermediate	F	RP	mtA	na	Spiro+	Wol-	Tryp-	This study
540	ORB_14_118	12-ORB	Orubakulemi	Moyo	3.692	31.78	Achwa River	2014	June	intermediate	M	RP	na	na	Spiro-	Wol-	Tryp-	na
541	ORB_14_119	12-ORB	Orubakulemi	Moyo	3.692	31.78	Achwa River	2014	June	intermediate	F	RP	mtC	na	Spiro+	na	Tryp-	This study
542	ORB_14_120	12-ORB	Orubakulemi	Moyo	3.692	31.78	Achwa River	2014	June	intermediate	F	RP	mtA	na	Spiro+	Wol-	Tryp-	This study
543	ORB_14_123	12-ORB	Orubakulemi	Moyo	3.692	31.78	Achwa River	2014	June	intermediate	F	RP	na	na	Spiro-	Wol-	Tryp-	na
544	ORB_14_124	12-ORB	Orubakulemi	Moyo	3.692	31.78	Achwa River	2014	June	intermediate	F	RP	na	na	Spiro-	Wol-	Tryp-	na
545	ORB_14_125	12-ORB	Orubakulemi	Moyo	3.692	31.78	Achwa River	2014	June	intermediate	F	RP	mtA	na	Spiro+	Wol-	Tryp-	This study
546	ORB_14_126	12-ORB	Orubakulemi	Moyo	3.692	31.78	Achwa River	2014	June	intermediate	F	RP	na	na	Spiro+	Wol-	Tryp-	na
547	ORB_14_127	12-ORB	Orubakulemi	Moyo	3.692	31.78	Achwa River	2014	June	intermediate	M	RP	na	na	Spiro-	Wol-	Tryp-	na
548	ORB_14_130	12-ORB	Orubakulemi	Moyo	3.692	31.78	Achwa River	2014	June	intermediate	F	RP	na	na	Spiro+	Wol-	Tryp-	na
549	ORB_14_131	12-ORB	Orubakulemi	Moyo	3.692	31.78	Achwa River	2014	June	intermediate	M	RP	na	na	Spiro+	Wol-	Tryp-	na
550	ORB_14_132	12-ORB	Orubakulemi	Moyo	3.692	31.78	Achwa River	2014	June	intermediate	F	RP	na	na	Spiro+	Wol-	Tryp-	na
551	ORB_14_135	12-ORB	Orubakulemi	Moyo	3.692	31.78	Achwa River	2014	June	intermediate	F	RP	na	na	Spiro-	Wol-	Tryp-	na
552	ORB_14_147	12-ORB	Orubakulemi	Moyo	3.692	31.78	Achwa River	2014	June	intermediate	F	RP	na	na	Spiro-	Wol-	Tryp-	na
553	ORB_14_148	12-ORB	Orubakulemi	Moyo	3.692	31.78	Achwa River	2014	June	intermediate	F	RP	na	na	Spiro+	Wol-	Tryp-	na
554	ORB_14_149	12-ORB	Orubakulemi	Moyo	3.692	31.78	Achwa River	2014	June	intermediate	F	RP	na	na	Spiro-	Wol-	Tryp-	na
555	ORB_14_150	12-ORB	Orubakulemi	Moyo	3.692	31.78	Achwa River	2014	June	intermediate	F	RP	na	na	Spiro-	Wol-	Tryp-	na
556	ORB_14_151	12-ORB	Orubakulemi	Moyo	3.692	31.78	Achwa River	2014	June	intermediate	F	RP	na	na	Spiro-	Wol-	Tryp-	na
557	ORB_14_152	12-ORB	Orubakulemi	Moyo	3.692	31.78	Achwa River	2014	June	intermediate	M	RP	na	na	Spiro+	Wol-	Tryp-	na
558	ORB_14_154	12-ORB	Orubakulemi	Moyo	3.692	31.78	Achwa River	2014	June	intermediate	M	RP	na	na	Spiro+	Wol-	Tryp-	na
559	ORB_14_155	12-ORB	Orubakulemi	Moyo	3.692	31.78	Achwa River	2014	June	intermediate	M	RP	na	na	Spiro+	Wol-	Tryp-	na
560	ORB_14_159	12-ORB	Orubakulemi	Moyo	3.692	31.78	Achwa River	2014	June	intermediate	F	RP	na	na	Spiro+	Wol-	Tryp-	na
561	ORB_14_161	12-ORB	Orubakulemi	Moyo	3.692	31.78	Achwa River	2014	June	intermediate	M	RP	na	na	Spiro+	Wol-	Tryp-	na
562	ORB_14_163	12-ORB	Orubakulemi	Moyo	3.692	31.78	Achwa River	2014	June	intermediate	F	RP	na	na	Spiro-	Wol-	Tryp-	na
563	BOL_14_001	13-BOL	Bola	Kitgum	3.293	32.782	Achwa River	2014	October	wet	F	WB	na	na	Spiro-	na	Tryp-	na
564	BOL_14_002	13-BOL	Bola	Kitgum	3.293	32.782	Achwa River	2014	October	wet	F	WB	na	na	Spiro+	na	Tryp-	na
565	BOL_14_003	13-BOL	Bola	Kitgum	3.293	32.782	Achwa River	2014	October	wet	F	WB	na	na	Spiro-	na	Tryp-	na
566	BOL_14_004	13-BOL	Bola	Kitgum	3.293	32.782	Achwa River	2014	October	wet	F	WB	na	na	Spiro-	na	Tryp-	na
567	BOL_14_005	13-BOL	Bola	Kitgum	3.293	32.782	Achwa River	2014	October	wet	F	WB	na	na	Spiro+	na	Tryp-	na
568	BOL_14_006	13-BOL	Bola	Kitgum	3.293	32.782	Achwa River	2014	October	wet	F	WB	na	na	Spiro-	na	Tryp-	na
569	BOL_14_007	13-BOL	Bola	Kitgum	3.293	32.782	Achwa River	2014	October	wet	M	WB	na	na	Spiro-	na	Tryp-	na
570	BOL_14_008	13-BOL	Bola	Kitgum	3.293	32.782	Achwa River	2014	October	wet	M	WB	na	na	Spiro-	na	Tryp-	na
571	BOL_14_009	13-BOL	Bola	Kitgum	3.293	32.782	Achwa River	2014	October	wet	M	WB	na	na	Spiro-	na	Tryp-	na
572	BOL_14_010	13-BOL	Bola	Kitgum	3.293	32.782	Achwa River	2014	October	wet	M	WB	na	na	Spiro-	na	Tryp-	na
573	BOL_14_011	13-BOL	Bola	Kitgum	3.293	32.782	Achwa River	2014	October	wet	M	WB	na	na	Spiro-	na	Tryp-	na
574	BOL_14_012	13-BOL	Bola	Kitgum	3.293	32.782	Achwa River	2014	October	wet	M	WB	na	na	Spiro-	na	Tryp-	na
575	BOL_14_040	13-BOL	Bola	Kitgum	3.293	32.782	Achwa River	2014	October	wet	M	RP	mtA	ADMX	Spiro-	na	Tryp-	Opiro et al. 2017
576	BOL_14_051	13-BOL	Bola	Kitgum	3.293	32.782	Achwa River	2014	October	wet	M	RP	mtB	ADMX	Spiro-	Wol-	Tryp-	Opiro et al. 2017
577	BOL_14_052	13-BOL	Bola	Kitgum	3.293	32.782	Achwa River	2014	October	wet	F	RP	na	NWGU	Spiro-	na	Tryp-	Opiro et al. 2017
578	BOL_14_053	13-BOL	Bola	Kitgum	3.293	32.782	Achwa River	2014	October	wet	M	RP	na	NWGU	Spiro-	na	Tryp-	Opiro et al. 2017
579	BOL_14_060	13-BOL	Bola	Kitgum	3.293	32.782	Achwa River	2014	October	wet	M	WB	na	ADMX	Spiro-	na	Tryp-	Opiro et al. 2017
580	BOL_14_064	13-BOL	Bola	Kitgum	3.293	32.782	Achwa River	2014	October	wet	F	RP	mtB	ADMX	Spiro-	Wol-	Tryp-	Opiro et al. 2017
581	BOL_14_065	13-BOL	Bola	Kitgum	3.293	32.782	Achwa River	2014	October	wet	F	RP	na	na	Spiro-	na	Tryp-	na
582	BOL_14_083	13-BOL	Bola	Kitgum	3.293	32.782	Achwa River	2014	October	wet	M	RP	mtA	NWGU	Spiro+	Wol-	Tryp-	Opiro et al. 2017
583	BOL_14_085	13-BOL	Bola	Kitgum	3.293	32.782	Achwa River	2014	October	wet	F	RP	mtB	ADMX	Spiro+	Wol-	Tryp-	Opiro et al. 2017
584	BOL_14_086	13-BOL	Bola	Kitgum	3.293	32.782	Achwa River	2014	October	wet	M	RP	mtB	NWGU	Spiro-	na	Tryp-	Opiro et al. 2017
585	BOL_14_089	13-BOL	Bola	Kitgum	3.293	32.782	Achwa River	2014	October	wet	M	RP	mtB	ADMX	Spiro-	na	Tryp-	Opiro et al. 2017
586	BOL_14_112	13-BOL	Bola	Kitgum	3.293	32.782	Achwa River	2014	October	wet	F	RP	mtB	ADMX	Spiro-	Wol-	Tryp-	Opiro et al. 2017
587	BOL_14_113	13-BOL	Bola	Kitgum	3.293	32.782	Achwa River	2014	October	wet	F	RP	mtA	NWGU	Spiro-	Wol-	Tryp-	Opiro et al. 2017
588	BOL_14_143	13-BOL	Bola	Kitgum	3.293	32.782	Achwa River	2014	October	wet	M	RP	na	NWGU	Spiro-	na	Tryp-	Opiro et al. 2017
589	BOL_14_144	13-BOL	Bola	Kitgum	3.293	32.782	Achwa River	2014	October	wet	F	RP	mtA	NWGU	Spiro-	Wol+	Tryp-	Opiro et al. 2017
590	BOL_14_152	13-BOL	Bola	Kitgum	3.293	32.782	Achwa River	2014	October	wet	M	RP	na	ADMX	Spiro-	na	Tryp-	Opiro et al. 2017
591	BOL_14_163	13-BOL	Bola	Kitgum	3.293	32.782	Achwa River	2014	October	wet	M	WB	na	ADMX	Spiro-	na	Tryp-	Opiro et al. 2017
592	BOL_14_165	13-BOL	Bola	Kitgum	3.293	32.782	Achwa River	2014	October	wet	M	WB	na	ADMX	Spiro-	na	Tryp-	Opiro et al. 2017
593	BOL_14_183	13-BOL	Bola	Kitgum	3.293	32.782	Achwa River	2014	October	wet	M	WB	na	NWGU	Spiro-	na	Tryp-	Opiro et al. 2017
594	BOL_14_185	13-BOL	Bola	Kitgum	3.293	32.782	Achwa River	2014	October	wet	M	RP	na	ADMX	Spiro-	na	Tryp-	Opiro et al. 2017
595	BOL_14_187	13-BOL	Bola	Kitgum	3.293	32.782	Achwa River	2014	October	wet	F	RP	na	NWGU	Spiro-	na	Tryp-	Opiro et al. 2017
596	BOL_14_213	13-BOL	Bola	Kitgum	3.293	32.782	Achwa River	2014	October	wet	F	RP	mtB	ADMX	Spiro-	na	Tryp-	Opiro et al. 2017
597	BOL_14_214	13-BOL	Bola	Kitgum	3.293	32.782	Achwa River	2014	October	wet	F	RP	na	NWGU	Spiro-	na	Tryp-	Opiro et al. 2017
598	BOL_14_221	13-BOL	Bola	Kitgum	3.293	32.782	Achwa River	2014	October	wet	F	RP	na	NWGU	Spiro-	na	Tryp-	Opiro et al. 2017
599	BOL_14_222	13-BOL	Bola	Kitgum	3.293	32.782	Achwa River	2014	October	wet	F	RP	na	ADMX	Spiro-	na	Tryp-	Opiro et al. 2017
600	BOL_14_224	13-BOL	Bola	Kitgum	3.293	32.782	Achwa River	2014	October	wet	F	RP	mtB	NWGU	Spiro-	Wol-	Tryp+	This study
601	BOL_17_001	13-BOL	Bola	Kitgum	3.29284	32.7828	Achwa River	2017	July	intermediate	F	RP	na	na	Spiro+	na	Tryp-	na
602	BOL_17_009	13-BOL	Bola	Kitgum	3.2931	32.7825	Achwa River	2017	July	intermediate	F	RP	na	na	Spiro+	na	Tryp-	na
603	BOL_17_014	13-BOL	Bola	Kitgum	3.2934	32.7826	Achwa River	2017	July	intermediate	F	RP	na	na	Spiro+	na	Tryp-	na
604	BOL_17_028	13-BOL	Bola	Kitgum	3.2934	32.7826	Achwa River	2017	July	intermediate	F	RP	na	na	Spiro+	na	Tryp-	na
605	BOL_17_003	13-BOL	Bola	Kitgum	3.29347	32.7824	Achwa River	2017	July	intermediate	F	RP	na	na	Spiro-	na	Tryp-	na
606	BOL_17_004	13-BOL	Bola	Kitgum	3.2931	32.7825	Achwa River	2017	July	intermediate	F	RP	na	na	Spiro-	na	Tryp-	na
607	BOL_17_006	13-BOL	Bola	Kitgum	3.2931	32.7825	Achwa River	2017	July	intermediate	F	RP	na	na	Spiro-	na	Tryp-	na
608	BOL_17_007	13-BOL	Bola	Kitgum	3.2931	32.7825	Achwa River	2017	July	intermediate	F	RP	na	na	Spiro-	na	Tryp-	na
609	BOL_17_013	13-BOL	Bola	Kitgum	3.2931	32.7825	Achwa River	2017	July	intermediate	F	RP	na	na	Spiro-	na	Tryp-	na
610	BOL_17_018	13-BOL	Bola	Kitgum	3.2934	32.7826	Achwa River	2017	July	intermediate	F	RP	na	na	Spiro-	na	Tryp-	na
611	BOL_17_019	13-BOL	Bola	Kitgum	3.2934	32.7826	Achwa River	2017	July	intermediate	F	RP	na	na	Spiro-	na	Tryp-	na
612	BOL_17_021	13-BOL	Bola	Kitgum	3.2931	32.7825	Achwa River	2017	July	intermediate	F	RP	na	na	Spiro-	na	Tryp-	na
613	BOL_17_023	13-BOL	Bola	Kitgum	3.2934	32.7826	Achwa River	2017	July	intermediate	F	RP	na	na	Spiro-	na	Tryp-	na
614	BOL_17_002	13-BOL	Bola	Kitgum	3.29284	32.7828	Achwa River	2017	July	intermediate	M	RP	na	na	Spiro+	na	Tryp-	na
615	BOL_17_010	13-BOL	Bola	Kitgum	3.2934	32.7826	Achwa River	2017	July	intermediate	M	RP	na	na	Spiro+	na	Tryp-	na
616	BOL_17_011	13-BOL	Bola	Kitgum	3.29284	32.7828	Achwa River	2017	July	intermediate	M	RP	na	na	Spiro+	na	Tryp-	na
617	BOL_17_020	13-BOL	Bola	Kitgum	3.29347	32.7824	Achwa River	2017	July	intermediate	M	RP	na	na	Spiro+	na	Tryp-	na
618	BOL_17_027	13-BOL	Bola	Kitgum	3.29347	32.7824	Achwa River	2017	July	intermediate	M	RP	na	na	Spiro+	na	Tryp-	na
619	BOL_17_005	13-BOL	Bola	Kitgum	3.2931	32.7825	Achwa River	2017	July	intermediate	M	RP	na	na	Spiro-	na	Tryp-	na
620	BOL_17_008	13-BOL	Bola	Kitgum	3.2931	32.7825	Achwa River	2017	July	intermediate	M	RP	na	na	Spiro-	na	Tryp-	na
621	BOL_17_012	13-BOL	Bola	Kitgum	3.29347	32.7824	Achwa River	2017	July	intermediate	M	RP	na	na	Spiro-	na	Tryp-	na
622	BOL_17_015	13-BOL	Bola	Kitgum	3.2934	32.7826	Achwa River	2017	July	intermediate	M	RP	na	na	Spiro-	na	Tryp-	na
623	BOL_17_016	13-BOL	Bola	Kitgum	3.2934	32.7826	Achwa River	2017	July	intermediate	M	RP	na	na	Spiro-	na	Tryp-	na
624	BOL_17_017	13-BOL	Bola	Kitgum	3.2934	32.7826	Achwa River	2017	July	intermediate	M	RP	na	na	Spiro-	na	Tryp-	na
625	BOL_17_022	13-BOL	Bola	Kitgum	3.2931	32.7825	Achwa River	2017	July	intermediate	M	RP	na	na	Spiro-	na	Tryp-	na
626	BOL_17_024	13-BOL	Bola	Kitgum	3.29347	32.7824	Achwa River	2017	July	intermediate	M	RP	na	na	Spiro-	na	Tryp-	na
627	BOL_17_025	13-BOL	Bola	Kitgum	3.2931	32.7825	Achwa River	2017	July	intermediate	M	RP	na	na	Spiro-	na	Tryp-	na
628	BOL_17_026	13-BOL	Bola	Kitgum	3.2931	32.7825	Achwa River	2017	July	intermediate	M	RP	na	na	Spiro-	na	Tryp-	na
629	BOL_17_029	13-BOL	Bola	Kitgum	3.2934	32.7826	Achwa River	2017	July	intermediate	M	RP	na	na	Spiro-	na	Tryp-	na
630	BOL_17_030	13-BOL	Bola	Kitgum	3.2934	32.7826	Achwa River	2017	July	intermediate	M	RP	na	na	Spiro-	na	Tryp-	na
631	KTC_14_001	14-KTC	Kitgum	Kitgum	3.282	32.805	Achwa River	2014	October	wet	M	WB	na	ADMX	Spiro-	Wol-	Tryp-	Opiro et al. 2017
632	KTC_14_003	14-KTC	Kitgum	Kitgum	3.282	32.805	Achwa River	2014	October	wet	M	RP	mtB	ADMX	Spiro-	na	Tryp-	Opiro et al. 2017
633	KTC_14_005	14-KTC	Kitgum	Kitgum	3.282	32.805	Achwa River	2014	October	wet	F	WB	mtB	NWGU	Spiro-	na	Tryp-	Opiro et al. 2017
634	KTC_14_011	14-KTC	Kitgum	Kitgum	3.282	32.805	Achwa River	2014	October	wet	M	WB	mtB	ADMX	Spiro-	na	Tryp-	Opiro et al. 2017
635	KTC_14_012	14-KTC	Kitgum	Kitgum	3.282	32.805	Achwa River	2014	October	wet	M	WB	na	ADMX	Spiro-	na	Tryp-	Opiro et al. 2017
636	KTC_14_016	14-KTC	Kitgum	Kitgum	3.282	32.805	Achwa River	2014	October	wet	F	WB	mtB	ADMX	Spiro-	na	Tryp-	Opiro et al. 2017
637	KTC_14_023	14-KTC	Kitgum	Kitgum	3.282	32.805	Achwa River	2014	October	wet	F	WB	mtB	NWGU	Spiro-	na	Tryp-	Opiro et al. 2017
638	KTC_14_114	14-KTC	Kitgum	Kitgum	3.282	32.805	Achwa River	2014	October	wet	F	RP	na	na	Spiro-	Wol-	Tryp-	na
639	KTC_14_116	14-KTC	Kitgum	Kitgum	3.282	32.805	Achwa River	2014	October	wet	F	RP	mtB	na	Spiro-	Wol-	Tryp-	This study
640	KTC_14_118	14-KTC	Kitgum	Kitgum	3.282	32.805	Achwa River	2014	October	wet	M	RP	mtB	ADMX	Spiro-	Wol+	Tryp-	This study
641	KTC_14_119	14-KTC	Kitgum	Kitgum	3.282	32.805	Achwa River	2014	October	wet	M	RP	na	na	Spiro-	na	Tryp-	na
642	KTC_14_120	14-KTC	Kitgum	Kitgum	3.282	32.805	Achwa River	2014	October	wet	F	RP	na	na	Spiro-	Wol-	Tryp-	na
643	KTC_14_233	14-KTC	Kitgum	Kitgum	3.282	32.805	Achwa River	2014	October	wet	F	RP	na	na	Spiro-	Wol+	Tryp-	na
644	KTC_14_234	14-KTC	Kitgum	Kitgum	3.282	32.805	Achwa River	2014	October	wet	M	RP	mtA	ADMX	Spiro-	na	Tryp-	This study
645	KTC_14_235	14-KTC	Kitgum	Kitgum	3.282	32.805	Achwa River	2014	October	wet	M	RP	na	na	Spiro-	Wol-	Tryp-	na
646	KTC_14_236	14-KTC	Kitgum	Kitgum	3.282	32.805	Achwa River	2014	October	wet	F	RP	na	na	Spiro-	Wol-	Tryp-	na
647	KTC_14_237	14-KTC	Kitgum	Kitgum	3.282	32.805	Achwa River	2014	October	wet	F	RP	na	na	Spiro-	Wol+	Tryp-	na
648	KTC_14_252	14-KTC	Kitgum	Kitgum	3.282	32.805	Achwa River	2014	October	wet	M	RP	na	na	Spiro-	Wol-	Tryp-	na
649	KTC_14_255	14-KTC	Kitgum	Kitgum	3.282	32.805	Achwa River	2014	October	wet	F	WB	mtB	NEGU	Spiro-	na	Tryp-	This study
650	TUM_14_078	15-TUM	Tumangu	Kitgum	3.242	32.761	Achwa River	2014	October	wet	F	RP	mtB	ADMX	Spiro-	na	Tryp-	Opiro et al. 2017
651	TUM_14_095	15-TUM	Tumangu	Kitgum	3.242	32.761	Achwa River	2014	October	wet	M	WB	mtB	ADMX	Spiro-	na	Tryp-	Opiro et al. 2017
652	TUM_14_124	15-TUM	Tumangu	Kitgum	3.242	32.761	Achwa River	2014	October	wet	M	RP	mtA	NWGU	Spiro-	na	Tryp-	Opiro et al. 2017
653	TUM_14_127	15-TUM	Tumangu	Kitgum	3.242	32.761	Achwa River	2014	October	wet	F	RP	mtB	NWGU	Spiro-	na	Tryp-	Opiro et al. 2017
654	TUM_14_128	15-TUM	Tumangu	Kitgum	3.242	32.761	Achwa River	2014	October	wet	F	RP	mtB	ADMX	Spiro-	na	Tryp-	Opiro et al. 2017
655	TUM_14_129	15-TUM	Tumangu	Kitgum	3.242	32.761	Achwa River	2014	October	wet	F	RP	mtA	ADMX	Spiro-	Wol-	Tryp-	Opiro et al. 2017
656	TUM_14_131	15-TUM	Tumangu	Kitgum	3.242	32.761	Achwa River	2014	October	wet	F	RP	mtB	ADMX	Spiro-	na	Tryp-	Opiro et al. 2017
657	TUM_14_132	15-TUM	Tumangu	Kitgum	3.242	32.761	Achwa River	2014	October	wet	M	RP	mtA	ADMX	Spiro-	Wol-	Tryp-	Opiro et al. 2017
658	TUM_14_133	15-TUM	Tumangu	Kitgum	3.242	32.761	Achwa River	2014	October	wet	M	RP	na	ADMX	Spiro-	Wol-	Tryp-	Opiro et al. 2017
659	TUM_14_135	15-TUM	Tumangu	Kitgum	3.242	32.761	Achwa River	2014	October	wet	F	RP	mtB	ADMX	Spiro-	na	Tryp-	Opiro et al. 2017
660	TUM_14_137	15-TUM	Tumangu	Kitgum	3.242	32.761	Achwa River	2014	October	wet	M	RP	na	NWGU	Spiro-	na	Tryp-	Opiro et al. 2017
661	TUM_14_139	15-TUM	Tumangu	Kitgum	3.242	32.761	Achwa River	2014	October	wet	M	RP	mtB	ADMX	Spiro-	na	Tryp-	Opiro et al. 2017
662	TUM_14_140	15-TUM	Tumangu	Kitgum	3.242	32.761	Achwa River	2014	October	wet	M	WB	mtA	na	Spiro-	na	Tryp-	This study
663	TUM_14_169	15-TUM	Tumangu	Kitgum	3.242	32.761	Achwa River	2014	October	wet	M	RP	na	NEGU	Spiro-	na	Tryp-	Opiro et al. 2017
664	TUM_14_170	15-TUM	Tumangu	Kitgum	3.242	32.761	Achwa River	2014	October	wet	F	RP	mtA	ADMX	Spiro-	na	Tryp-	Opiro et al. 2017
665	TUM_14_171	15-TUM	Tumangu	Kitgum	3.242	32.761	Achwa River	2014	October	wet	M	RP	mtB	ADMX	Spiro-	na	Tryp-	Opiro et al. 2017
666	TUM_14_172	15-TUM	Tumangu	Kitgum	3.242	32.761	Achwa River	2014	October	wet	M	WB	mtB	na	Spiro-	na	Tryp-	This study
667	TUM_14_203	15-TUM	Tumangu	Kitgum	3.242	32.761	Achwa River	2014	October	wet	F	RP	mtB	ADMX	Spiro-	na	Tryp-	Opiro et al. 2017
668	TUM_14_204	15-TUM	Tumangu	Kitgum	3.242	32.761	Achwa River	2014	October	wet	F	RP	na	NWGU	Spiro-	na	Tryp-	Opiro et al. 2017
669	TUM_14_206	15-TUM	Tumangu	Kitgum	3.242	32.761	Achwa River	2014	October	wet	F	RP	mtB	na	Spiro+	na	Tryp+	This study
670	TUM_14_232	15-TUM	Tumangu	Kitgum	3.242	32.761	Achwa River	2014	October	wet	M	WB	mtB	na	Spiro-	na	Tryp-	This study
671	CHU_14_004	16-CHU	Chua	Pader	2.607	32.938	Achwa River	2014	October	wet	F	RP	mtA	ADMX	Spiro-	na	Tryp-	Opiro et al. 2017
672	CHU_14_006	16-CHU	Chua	Pader	2.607	32.938	Achwa River	2014	October	wet	F	RP	na	NWGU	Spiro-	na	Tryp-	Opiro et al. 2017
673	CHU_14_007	16-CHU	Chua	Pader	2.607	32.938	Achwa River	2014	October	wet	M	RP	mtB	NEGU	Spiro+	na	Tryp-	Opiro et al. 2017
674	CHU_14_010	16-CHU	Chua	Pader	2.607	32.938	Achwa River	2014	October	wet	M	RP	mtA	ADMX	Spiro-	na	Tryp-	Opiro et al. 2017
675	CHU_14_021	16-CHU	Chua	Pader	2.607	32.938	Achwa River	2014	October	wet	M	RP	mtB	NEGU	Spiro-	na	Tryp-	Opiro et al. 2017
676	CHU_14_031	16-CHU	Chua	Pader	2.607	32.938	Achwa River	2014	October	wet	M	RP	mtB	NEGU	Spiro-	na	Tryp-	Opiro et al. 2017
677	CHU_14_032	16-CHU	Chua	Pader	2.607	32.938	Achwa River	2014	October	wet	F	RP	mtB	NEGU	Spiro-	na	Tryp-	Opiro et al. 2017
678	CHU_14_045	16-CHU	Chua	Pader	2.607	32.938	Achwa River	2014	October	wet	F	RP	mtB	NEGU	Spiro-	na	Tryp-	Opiro et al. 2017
679	CHU_14_050	16-CHU	Chua	Pader	2.607	32.938	Achwa River	2014	October	wet	F	RP	mtA	ADMX	Spiro-	na	Tryp-	Opiro et al. 2017
680	CHU_14_053	16-CHU	Chua	Pader	2.607	32.938	Achwa River	2014	October	wet	F	RP	mtA	NEGU	Spiro-	na	Tryp+	This study
681	CHU_14_055	16-CHU	Chua	Pader	2.607	32.938	Achwa River	2014	October	wet	M	RP	na	NEGU	Spiro-	na	Tryp-	Opiro et al. 2017
682	CHU_14_059	16-CHU	Chua	Pader	2.607	32.938	Achwa River	2014	October	wet	F	RP	mtB	ADMX	Spiro-	na	Tryp-	Opiro et al. 2017
683	CHU_14_061	16-CHU	Chua	Pader	2.607	32.938	Achwa River	2014	October	wet	F	RP	na	ADMX	Spiro-	na	Tryp-	Opiro et al. 2017
684	CHU_14_068	16-CHU	Chua	Pader	2.607	32.938	Achwa River	2014	October	wet	M	RP	mtA	ADMX	Spiro-	na	Tryp-	Opiro et al. 2017
685	CHU_14_082	16-CHU	Chua	Pader	2.607	32.938	Achwa River	2014	October	wet	F	RP	na	NEGU	Spiro-	na	Tryp-	Opiro et al. 2017
686	CHU_14_085	16-CHU	Chua	Pader	2.607	32.938	Achwa River	2014	October	wet	F	RP	na	na	Spiro-	Wol-	Tryp-	na
687	CHU_14_086	16-CHU	Chua	Pader	2.607	32.938	Achwa River	2014	October	wet	M	RP	mtA	ADMX	Spiro-	na	Tryp-	Opiro et al. 2017
688	CHU_14_090	16-CHU	Chua	Pader	2.607	32.938	Achwa River	2014	October	wet	F	RP	mtA	NEGU	Spiro-	na	Tryp-	Opiro et al. 2017
689	CHU_14_095	16-CHU	Chua	Pader	2.607	32.938	Achwa River	2014	October	wet	M	RP	mtB	ADMX	Spiro-	na	Tryp-	Opiro et al. 2017
690	CHU_14_099	16-CHU	Chua	Pader	2.607	32.938	Achwa River	2014	October	wet	M	RP	mtB	ADMX	Spiro-	na	Tryp-	Opiro et al. 2017
691	CHU_14_102	16-CHU	Chua	Pader	2.607	32.938	Achwa River	2014	October	wet	M	RP	na	NEGU	Spiro-	na	Tryp-	Opiro et al. 2017
692	CHU_14_103	16-CHU	Chua	Pader	2.607	32.938	Achwa River	2014	October	wet	M	RP	mtB	ADMX	Spiro-	na	Tryp-	Opiro et al. 2017
693	CHU_14_114	16-CHU	Chua	Pader	2.607	32.938	Achwa River	2014	October	wet	F	RP	na	ADMX	Spiro-	na	Tryp-	Opiro et al. 2017
694	CHU_14_122	16-CHU	Chua	Pader	2.607	32.938	Achwa River	2014	October	wet	F	RP	na	na	Spiro-	Wol-	Tryp-	na
695	KIL_14_025	17-KIL	Kilak	Pader	2.74	32.95	Achwa River	2014	October	wet	F	RP	mtA	ADMX	Spiro-	na	Tryp-	Opiro et al. 2017
696	KIL_14_026	17-KIL	Kilak	Pader	2.74	32.95	Achwa River	2014	October	wet	F	RP	mtB	ADMX	Spiro-	na	Tryp-	Opiro et al. 2017
697	KIL_14_027	17-KIL	Kilak	Pader	2.74	32.95	Achwa River	2014	October	wet	F	RP	mtB	ADMX	Spiro+	na	Tryp-	Opiro et al. 2017
698	KIL_14_028	17-KIL	Kilak	Pader	2.74	32.95	Achwa River	2014	October	wet	F	RP	na	ADMX	Spiro-	na	Tryp-	Opiro et al. 2017
699	KIL_14_029	17-KIL	Kilak	Pader	2.74	32.95	Achwa River	2014	October	wet	F	RP	na	ADMX	Spiro-	na	Tryp-	Opiro et al. 2017
700	KIL_14_033	17-KIL	Kilak	Pader	2.74	32.95	Achwa River	2014	October	wet	F	RP	na	ADMX	Spiro-	na	Tryp-	Opiro et al. 2017
701	KIL_14_034	17-KIL	Kilak	Pader	2.74	32.95	Achwa River	2014	October	wet	M	WB	na	ADMX	Spiro-	na	Tryp-	Opiro et al. 2017
702	KIL_14_036	17-KIL	Kilak	Pader	2.74	32.95	Achwa River	2014	October	wet	F	RP	mtB	ADMX	Spiro-	na	Tryp-	Opiro et al. 2017
703	KIL_14_042	17-KIL	Kilak	Pader	2.74	32.95	Achwa River	2014	October	wet	F	RP	mtB	ADMX	Spiro+	na	Tryp-	Opiro et al. 2017
704	KIL_14_070	17-KIL	Kilak	Pader	2.74	32.95	Achwa River	2014	October	wet	F	WB	na	NWGU	Spiro-	na	Tryp-	Opiro et al. 2017
705	KIL_14_071	17-KIL	Kilak	Pader	2.74	32.95	Achwa River	2014	October	wet	F	RP	na	ADMX	Spiro-	na	Tryp-	Opiro et al. 2017
706	KIL_14_072	17-KIL	Kilak	Pader	2.74	32.95	Achwa River	2014	October	wet	F	RP	na	ADMX	Spiro+	na	Tryp-	Opiro et al. 2017
707	KIL_14_073	17-KIL	Kilak	Pader	2.74	32.95	Achwa River	2014	October	wet	F	RP	mtB	NWGU	Spiro-	na	Tryp-	Opiro et al. 2017
708	KIL_14_074	17-KIL	Kilak	Pader	2.74	32.95	Achwa River	2014	October	wet	F	RP	na	ADMX	Spiro-	na	Tryp-	Opiro et al. 2017
709	KIL_14_075	17-KIL	Kilak	Pader	2.74	32.95	Achwa River	2014	October	wet	F	RP	na	NEGU	Spiro-	na	Tryp-	Opiro et al. 2017
710	KIL_14_076	17-KIL	Kilak	Pader	2.74	32.95	Achwa River	2014	October	wet	F	RP	mtB	NEGU	Spiro-	na	Tryp-	Opiro et al. 2017
711	KIL_14_077	17-KIL	Kilak	Pader	2.74	32.95	Achwa River	2014	October	wet	F	RP	mtB	ADMX	Spiro-	na	Tryp-	Opiro et al. 2017
712	KIL_14_078	17-KIL	Kilak	Pader	2.74	32.95	Achwa River	2014	October	wet	F	RP	na	ADMX	Spiro-	na	Tryp-	Opiro et al. 2017
713	KIL_14_079	17-KIL	Kilak	Pader	2.74	32.95	Achwa River	2014	October	wet	M	RP	na	na	Spiro+	na	Tryp-	na
714	KIL_14_080	17-KIL	Kilak	Pader	2.74	32.95	Achwa River	2014	October	wet	F	RP	na	na	Spiro-	na	Tryp-	na
715	KIL_14_081	17-KIL	Kilak	Pader	2.74	32.95	Achwa River	2014	October	wet	M	RP	mtA	NEGU	Spiro-	na	Tryp-	Opiro et al. 2017
716	KIL_14_104	17-KIL	Kilak	Pader	2.74	32.95	Achwa River	2014	October	wet	M	RP	na	NWGU	Spiro-	na	Tryp-	Opiro et al. 2017
717	KIL_14_105	17-KIL	Kilak	Pader	2.74	32.95	Achwa River	2014	October	wet	F	RP	na	na	Spiro-	na	Tryp-	na
718	KIL_14_106	17-KIL	Kilak	Pader	2.74	32.95	Achwa River	2014	October	wet	F	RP	na	na	Spiro-	na	Tryp-	na
719	KIL_14_120	17-KIL	Kilak	Pader	2.74	32.95	Achwa River	2014	October	wet	F	RP	na	na	Spiro-	na	Tryp-	na
720	KIL_14_121	17-KIL	Kilak	Pader	2.74	32.95	Achwa River	2014	October	wet	M	RP	na	ADMX	Spiro-	na	Tryp-	Opiro et al. 2017
721	KIL_14_170	17-KIL	Kilak	Pader	2.74	32.95	Achwa River	2014	October	wet	F	RP	na	na	Spiro-	na	Tryp-	na
722	ACA_14_060	18-ACA	Acanikoma	Kole	2.27	32.521	Okole River	2014	December	dry	F	RP	mtB	na	Spiro-	na	Tryp+	This study
723	ACA_14_065	18-ACA	Acanikoma	Kole	2.27	32.521	Okole River	2014	December	dry	F	RP	mtB	na	Spiro-	na	Tryp+	This study
724	ACA_14_090	18-ACA	Acanikoma	Kole	2.27	32.521	Okole River	2014	December	dry	F	WB	na	na	Spiro-	na	Tryp-	na
725	ACA_14_091	18-ACA	Acanikoma	Kole	2.27	32.521	Okole River	2014	December	dry	F	WB	na	na	Spiro-	na	Tryp-	na
726	ACA_14_1014	18-ACA	Acanikoma	Kole	2.27	32.521	Okole River	2014	July	intermediate	F	WB	na	ADMX	Spiro-	na	Tryp-	Opiro et al. 2017
727	ACA_14_1024	18-ACA	Acanikoma	Kole	2.27	32.521	Okole River	2014	July	intermediate	F	WB	na	ADMX	Spiro-	na	Tryp-	Opiro et al. 2017
728	ACA_14_1025	18-ACA	Acanikoma	Kole	2.27	32.521	Okole River	2014	July	intermediate	F	WB	na	ADMX	Spiro-	na	Tryp-	Opiro et al. 2017
729	ACA_14_1026	18-ACA	Acanikoma	Kole	2.27	32.521	Okole River	2014	July	intermediate	M	WB	mtB	ADMX	Spiro-	na	Tryp-	Opiro et al. 2017
730	ACA_14_103	18-ACA	Acanikoma	Kole	2.27	32.521	Okole River	2014	December	dry	M	WB	na	na	Spiro-	na	Tryp-	na
731	ACA_14_1032	18-ACA	Acanikoma	Kole	2.27	32.521	Okole River	2014	July	intermediate	F	WB	mtA	na	Spiro-	na	Tryp+	This study
732	ACA_14_1044	18-ACA	Acanikoma	Kole	2.27	32.521	Okole River	2014	July	intermediate	M	WB	mtB	na	Spiro-	na	Tryp+	This study
733	ACA_14_109	18-ACA	Acanikoma	Kole	2.27	32.521	Okole River	2014	December	dry	M	WB	na	na	Spiro-	na	Tryp-	na
734	ACA_14_110	18-ACA	Acanikoma	Kole	2.27	32.521	Okole River	2014	December	dry	F	WB	na	na	Spiro-	na	Tryp-	na
735	ACA_14_111	18-ACA	Acanikoma	Kole	2.27	32.521	Okole River	2014	December	dry	F	WB	na	na	Spiro-	na	Tryp-	na
736	ACA_14_1110	18-ACA	Acanikoma	Kole	2.27	32.521	Okole River	2014	July	intermediate	F	WB	na	NWGU	Spiro-	na	Tryp-	Opiro et al. 2017
737	ACA_14_1111	18-ACA	Acanikoma	Kole	2.27	32.521	Okole River	2014	July	intermediate	F	WB	na	NWGU	Spiro-	na	Tryp-	Opiro et al. 2017
738	ACA_14_112	18-ACA	Acanikoma	Kole	2.27	32.521	Okole River	2014	December	dry	F	WB	na	na	Spiro-	na	Tryp-	na
739	ACA_14_1120	18-ACA	Acanikoma	Kole	2.27	32.521	Okole River	2014	July	intermediate	F	WB	na	ADMX	Spiro-	na	Tryp-	Opiro et al. 2017
740	ACA_14_1121	18-ACA	Acanikoma	Kole	2.27	32.521	Okole River	2014	July	intermediate	F	WB	na	ADMX	Spiro-	na	Tryp-	Opiro et al. 2017
741	ACA_14_1122	18-ACA	Acanikoma	Kole	2.27	32.521	Okole River	2014	July	intermediate	F	WB	na	ADMX	Spiro-	na	Tryp-	Opiro et al. 2017
742	ACA_14_1123	18-ACA	Acanikoma	Kole	2.27	32.521	Okole River	2014	July	intermediate	F	WB	na	ADMX	Spiro-	na	Tryp-	Opiro et al. 2017
743	ACA_14_114	18-ACA	Acanikoma	Kole	2.27	32.521	Okole River	2014	July	intermediate	M	RP	na	na	Spiro-	na	Tryp-	na
744	ACA_14_115	18-ACA	Acanikoma	Kole	2.27	32.521	Okole River	2014	July	intermediate	F	RP	na	na	Spiro-	na	Tryp-	na
745	ACA_14_116	18-ACA	Acanikoma	Kole	2.27	32.521	Okole River	2014	July	intermediate	M	RP	na	na	Spiro-	na	Tryp-	na
746	ACA_14_1166	18-ACA	Acanikoma	Kole	2.27	32.521	Okole River	2014	July	intermediate	F	WB	na	na	Spiro-	na	Tryp+	na
747	ACA_14_117	18-ACA	Acanikoma	Kole	2.27	32.521	Okole River	2014	July	intermediate	F	RP	na	na	Spiro-	na	Tryp-	na
748	ACA_14_119	18-ACA	Acanikoma	Kole	2.27	32.521	Okole River	2014	July	intermediate	F	RP	na	na	Spiro-	na	Tryp-	na
749	ACA_14_120	18-ACA	Acanikoma	Kole	2.27	32.521	Okole River	2014	July	intermediate	F	RP	na	na	Spiro-	na	Tryp-	na
750	ACA_14_122	18-ACA	Acanikoma	Kole	2.27	32.521	Okole River	2014	July	intermediate	M	RP	mtB	na	Spiro-	na	Tryp+	This study
751	ACA_14_123	18-ACA	Acanikoma	Kole	2.27	32.521	Okole River	2014	July	intermediate	M	RP	na	na	Spiro-	na	Tryp-	na
752	ACA_14_1124	18-ACA	Acanikoma	Kole	2.27	32.521	Okole River	2014	July	intermediate	M	WB	mtB	ADMX	Spiro-	na	Tryp-	Opiro et al. 2017
753	ACA_14_124	18-ACA	Acanikoma	Kole	2.27	32.521	Okole River	2014	July	intermediate	F	RP	na	na	Spiro-	na	Tryp-	na
754	ACA_14_1125	18-ACA	Acanikoma	Kole	2.27	32.521	Okole River	2014	July	intermediate	F	WB	mtB	ADMX	Spiro-	na	Tryp-	Opiro et al. 2017
755	ACA_14_125	18-ACA	Acanikoma	Kole	2.27	32.521	Okole River	2014	July	intermediate	M	RP	na	na	Spiro-	na	Tryp-	na
756	ACA_14_1126	18-ACA	Acanikoma	Kole	2.27	32.521	Okole River	2014	July	intermediate	M	WB	na	na	Spiro-	na	Tryp-	na
757	ACA_14_126	18-ACA	Acanikoma	Kole	2.27	32.521	Okole River	2014	July	intermediate	F	RP	na	na	Spiro-	na	Tryp-	na
758	ACA_14_127	18-ACA	Acanikoma	Kole	2.27	32.521	Okole River	2014	July	intermediate	M	RP	na	na	Spiro-	na	Tryp-	na
759	ACA_14_128	18-ACA	Acanikoma	Kole	2.27	32.521	Okole River	2014	July	intermediate	M	RP	na	na	Spiro-	na	Tryp-	na
760	ACA_14_1129	18-ACA	Acanikoma	Kole	2.27	32.521	Okole River	2014	July	intermediate	F	WB	mtB	ADMX	Spiro-	na	Tryp-	na
761	ACA_14_129	18-ACA	Acanikoma	Kole	2.27	32.521	Okole River	2014	July	intermediate	F	RP	na	na	Spiro-	na	Tryp-	na
762	ACA_14_130	18-ACA	Acanikoma	Kole	2.27	32.521	Okole River	2014	July	intermediate	M	RP	na	na	Spiro-	na	Tryp-	na
763	ACA_14_131	18-ACA	Acanikoma	Kole	2.27	32.521	Okole River	2014	July	intermediate	F	RP	na	na	Spiro-	na	Tryp-	na
764	ACA_14_134	18-ACA	Acanikoma	Kole	2.27	32.521	Okole River	2014	July	intermediate	M	RP	mtB	na	Spiro-	na	Tryp+	This study
765	ACA_14_175	18-ACA	Acanikoma	Kole	2.27	32.521	Okole River	2014	July	intermediate	F	RP	na	na	Spiro-	na	Tryp-	na
766	ACA_14_176	18-ACA	Acanikoma	Kole	2.27	32.521	Okole River	2014	July	intermediate	F	RP	na	na	Spiro-	na	Tryp-	na
767	ACA_14_177	18-ACA	Acanikoma	Kole	2.27	32.521	Okole River	2014	July	intermediate	F	RP	na	na	Spiro-	na	Tryp-	na
768	ACA_14_178	18-ACA	Acanikoma	Kole	2.27	32.521	Okole River	2014	July	intermediate	F	RP	na	na	Spiro-	na	Tryp-	na
769	ACA_14_179	18-ACA	Acanikoma	Kole	2.27	32.521	Okole River	2014	July	intermediate	F	RP	na	na	Spiro-	na	Tryp-	na
770	ACA_14_180	18-ACA	Acanikoma	Kole	2.27	32.521	Okole River	2014	July	intermediate	F	RP	na	na	Spiro-	na	Tryp-	na
771	ACA_14_181	18-ACA	Acanikoma	Kole	2.27	32.521	Okole River	2014	July	intermediate	F	RP	na	na	Spiro-	na	Tryp-	na
772	ACA_14_182	18-ACA	Acanikoma	Kole	2.27	32.521	Okole River	2014	July	intermediate	F	RP	na	na	Spiro-	na	Tryp-	na
773	ACA_14_183	18-ACA	Acanikoma	Kole	2.27	32.521	Okole River	2014	July	intermediate	F	RP	na	na	Spiro-	na	Tryp-	na
774	ACA_14_184	18-ACA	Acanikoma	Kole	2.27	32.521	Okole River	2014	July	intermediate	F	RP	na	na	Spiro-	na	Tryp-	na
775	ACA_14_185	18-ACA	Acanikoma	Kole	2.27	32.521	Okole River	2014	July	intermediate	M	RP	na	na	Spiro-	na	Tryp-	na
776	ACA_14_186	18-ACA	Acanikoma	Kole	2.27	32.521	Okole River	2014	July	intermediate	F	RP	na	na	Spiro-	na	Tryp-	na
777	ACA_14_187	18-ACA	Acanikoma	Kole	2.27	32.521	Okole River	2014	July	intermediate	F	RP	na	na	Spiro-	na	Tryp-	na
778	ACA_14_188	18-ACA	Acanikoma	Kole	2.27	32.521	Okole River	2014	July	intermediate	F	RP	na	na	Spiro-	na	Tryp-	na
779	ACA_14_224	18-ACA	Acanikoma	Kole	2.27	32.521	Okole River	2014	July	intermediate	F	RP	na	na	Spiro-	na	Tryp-	na
780	ACA_14_246	18-ACA	Acanikoma	Kole	2.27	32.521	Okole River	2014	July	intermediate	M	RP	mtB	na	Spiro-	na	Tryp+	This study
781	ACA_14_501	18-ACA	Acanikoma	Kole	2.27	32.521	Okole River	2014	July	intermediate	F	RP	na	na	Spiro-	na	Tryp-	na
782	ACA_14_549	18-ACA	Acanikoma	Kole	2.27	32.521	Okole River	2014	May	wet	F	WB	mtB	na	Spiro-	na	Tryp+	This study
783	ACA_14_583	18-ACA	Acanikoma	Kole	2.27	32.521	Okole River	2014	December	dry	F	RP	na	na	Spiro-	na	Tryp-	na
784	ACA_14_585	18-ACA	Acanikoma	Kole	2.27	32.521	Okole River	2014	December	dry	F	RP	na	na	Spiro-	na	Tryp-	na
785	ACA_14_589	18-ACA	Acanikoma	Kole	2.27	32.521	Okole River	2014	December	dry	F	RP	mtB	na	Spiro-	na	Tryp+	This study
786	ACA_14_591	18-ACA	Acanikoma	Kole	2.27	32.521	Okole River	2014	December	dry	F	RP	na	na	Spiro-	na	Tryp-	na
787	ACA_14_601	18-ACA	Acanikoma	Kole	2.27	32.521	Okole River	2014	May	wet	F	RP	na	na	Spiro-	na	Tryp-	na
788	ACA_14_608	18-ACA	Acanikoma	Kole	2.27	32.521	Okole River	2014	May	wet	F	RP	na	na	Spiro-	na	Tryp-	na
789	ACA_14_654	18-ACA	Acanikoma	Kole	2.27	32.521	Okole River	2014	May	wet	F	WB	mtA	na	Spiro-	na	Tryp+	This study
790	ACA_14_777	18-ACA	Acanikoma	Kole	2.27	32.521	Okole River	2014	July	intermediate	F	RP	mtB	na	Spiro-	na	Tryp+	This study
791	ACA_14_819	18-ACA	Acanikoma	Kole	2.27	32.521	Okole River	2014	July	intermediate	F	RP	mtA	ADMX	Spiro-	na	Tryp+	This study
792	ACA_14_828	18-ACA	Acanikoma	Kole	2.27	32.521	Okole River	2014	July	intermediate	F	WB	mtB	na	Spiro-	na	Tryp+	This study
793	ACA_14_888	18-ACA	Acanikoma	Kole	2.27	32.521	Okole River	2014	December	dry	F	RP	mtB	NEGU	Spiro-	na	Tryp+	This study
794	ACA_14_898	18-ACA	Acanikoma	Kole	2.27	32.521	Okole River	2014	December	dry	F	RP	mtA	ADMX	Spiro-	na	Tryp+	This study
795	ACA_14_994	18-ACA	Acanikoma	Kole	2.27	32.521	Okole River	2014	July	intermediate	F	RP	mtB	na	Spiro-	na	Tryp+	This study
796	ACA_14_1048	18-ACA	Acanikoma	Kole	2.27	32.521	Okole River	2014	July	intermediate	F	RP	na	na	Spiro-	na	Tryp+	na
797	ACA_14_1059	18-ACA	Acanikoma	Kole	2.27	32.521	Okole River	2014	July	intermediate	F	RP	mtB	na	Spiro-	na	Tryp+	This study
798	OCA_14_1096	18-ACA	Ocala	Oyam	2.427	32.629	Okole River	2014	July	intermediate	M	RP	mtB	na	Spiro-	na	Tryp+	This study
799	OCA_14_1102	18-ACA	Ocala	Oyam	2.427	32.629	Okole River	2014	July	intermediate	F	RP	mtA	na	Spiro-	na	Tryp+	This study
800	ACA_17_065	18-ACA	Acanikoma	Kole	2.26954	32.5218	Okole River	2017	July	intermediate	F	RP	na	na	Spiro-	na	Tryp-	na
801	ACA_17_067	18-ACA	Acanikoma	Kole	2.26954	32.5218	Okole River	2017	July	intermediate	F	RP	na	na	Spiro-	na	Tryp-	na
802	ACA_17_068	18-ACA	Acanikoma	Kole	2.26954	32.5218	Okole River	2017	July	intermediate	F	RP	na	na	Spiro-	na	Tryp-	na
803	ACA_17_069	18-ACA	Acanikoma	Kole	2.26954	32.5218	Okole River	2017	July	intermediate	F	RP	na	na	Spiro-	na	Tryp-	na
804	ACA_17_070	18-ACA	Acanikoma	Kole	2.26954	32.5218	Okole River	2017	July	intermediate	F	RP	na	na	Spiro-	na	Tryp-	na
805	ACA_17_079	18-ACA	Acanikoma	Kole	2.26851	32.5208	Okole River	2017	July	intermediate	F	RP	na	na	Spiro-	na	Tryp-	na
806	ACA_17_082	18-ACA	Acanikoma	Kole	2.27059	32.519	Okole River	2017	July	intermediate	F	RP	na	na	Spiro-	na	Tryp-	na
807	ACA_17_083	18-ACA	Acanikoma	Kole	2.26907	32.5227	Okole River	2017	July	intermediate	F	RP	na	na	Spiro-	na	Tryp-	na
808	ACA_17_090	18-ACA	Acanikoma	Kole	2.26851	32.5208	Okole River	2017	July	intermediate	F	RP	na	na	Spiro-	na	Tryp-	na
809	ACA_17_091	18-ACA	Acanikoma	Kole	2.26851	32.5208	Okole River	2017	July	intermediate	F	RP	na	na	Spiro-	na	Tryp-	na
810	ACA_17_092	18-ACA	Acanikoma	Kole	2.26851	32.5208	Okole River	2017	July	intermediate	F	RP	na	na	Spiro-	na	Tryp-	na
811	ACA_17_066	18-ACA	Acanikoma	Kole	2.26954	32.5218	Okole River	2017	July	intermediate	M	RP	na	na	Spiro-	na	Tryp-	na
812	ACA_17_071	18-ACA	Acanikoma	Kole	2.26943	32.5225	Okole River	2017	July	intermediate	M	RP	na	na	Spiro-	na	Tryp-	na
813	ACA_17_072	18-ACA	Acanikoma	Kole	2.26943	32.5225	Okole River	2017	July	intermediate	M	RP	na	na	Spiro-	na	Tryp-	na
814	ACA_17_073	18-ACA	Acanikoma	Kole	2.26943	32.5225	Okole River	2017	July	intermediate	M	RP	na	na	Spiro-	na	Tryp-	na
815	ACA_17_074	18-ACA	Acanikoma	Kole	2.26943	32.5225	Okole River	2017	July	intermediate	M	RP	na	na	Spiro-	na	Tryp-	na
816	ACA_17_075	18-ACA	Acanikoma	Kole	2.26943	32.5225	Okole River	2017	July	intermediate	M	RP	na	na	Spiro-	na	Tryp-	na
817	ACA_17_076	18-ACA	Acanikoma	Kole	2.26851	32.5208	Okole River	2017	July	intermediate	M	RP	na	na	Spiro-	na	Tryp-	na
818	ACA_17_077	18-ACA	Acanikoma	Kole	2.26851	32.5208	Okole River	2017	July	intermediate	M	RP	na	na	Spiro-	na	Tryp-	na
819	ACA_17_078	18-ACA	Acanikoma	Kole	2.26851	32.5208	Okole River	2017	July	intermediate	M	RP	na	na	Spiro-	na	Tryp-	na
820	ACA_17_080	18-ACA	Acanikoma	Kole	2.26851	32.5208	Okole River	2017	July	intermediate	M	RP	na	na	Spiro-	na	Tryp-	na
821	ACA_17_081	18-ACA	Acanikoma	Kole	2.27059	32.519	Okole River	2017	July	intermediate	M	RP	na	na	Spiro-	na	Tryp-	na
822	ACA_17_084	18-ACA	Acanikoma	Kole	2.27052	32.5198	Okole River	2017	July	intermediate	M	RP	na	na	Spiro-	na	Tryp-	na
823	ACA_17_085	18-ACA	Acanikoma	Kole	2.26954	32.5218	Okole River	2017	July	intermediate	M	RP	na	na	Spiro-	na	Tryp-	na
824	ACA_17_086	18-ACA	Acanikoma	Kole	2.26954	32.5218	Okole River	2017	July	intermediate	M	RP	na	na	Spiro-	na	Tryp-	na
825	ACA_17_087	18-ACA	Acanikoma	Kole	2.26851	32.5208	Okole River	2017	July	intermediate	M	RP	na	na	Spiro-	na	Tryp-	na
826	ACA_17_088	18-ACA	Acanikoma	Kole	2.26851	32.5208	Okole River	2017	July	intermediate	M	RP	na	na	Spiro-	na	Tryp-	na
827	ACA_17_089	18-ACA	Acanikoma	Kole	2.26851	32.5208	Okole River	2017	July	intermediate	M	RP	na	na	Spiro-	na	Tryp-	na
828	ACA_17_093	18-ACA	Acanikoma	Kole	2.26851	32.5208	Okole River	2017	July	intermediate	M	RP	na	na	Spiro-	na	Tryp-	na
829	ACA_17_094	18-ACA	Acanikoma	Kole	2.26927	32.5212	Okole River	2017	July	intermediate	M	RP	na	na	Spiro-	na	Tryp-	na
830	ACA_17_095	18-ACA	Acanikoma	Kole	2.27019	32.5196	Okole River	2017	July	intermediate	M	RP	na	na	Spiro-	na	Tryp-	na
831	AKA_14_040	19-AKA	Akayo-debe	Oyam	2.372	32.676	Okole River	2014	March	dry	F	RP	na	na	Spiro-	na	Tryp-	na
832	AKA_14_041	19-AKA	Akayo-debe	Oyam	2.372	32.676	Okole River	2014	March	dry	F	RP	na	na	Spiro-	na	Tryp-	na
833	AKA_14_042	19-AKA	Akayo-debe	Oyam	2.372	32.676	Okole River	2014	March	dry	F	RP	na	na	Spiro-	na	Tryp-	na
834	AKA_14_043	19-AKA	Akayo-debe	Oyam	2.372	32.676	Okole River	2014	March	dry	F	RP	na	na	Spiro-	na	Tryp-	na
835	AKA_14_044	19-AKA	Akayo-debe	Oyam	2.372	32.676	Okole River	2014	March	dry	F	RP	na	na	Spiro-	na	Tryp-	na
836	AKA_14_045	19-AKA	Akayo-debe	Oyam	2.372	32.676	Okole River	2014	March	dry	F	RP	na	na	Spiro+	na	Tryp-	na
837	AKA_14_046	19-AKA	Akayo-debe	Oyam	2.372	32.676	Okole River	2014	March	dry	F	RP	mtB	na	Spiro-	na	Tryp+	This study
838	AKA_14_047	19-AKA	Akayo-debe	Oyam	2.372	32.676	Okole River	2014	March	dry	F	RP	na	na	Spiro-	na	Tryp-	na
839	AKA_14_048	19-AKA	Akayo-debe	Oyam	2.372	32.676	Okole River	2014	March	dry	F	RP	mtB	ADMX	Spiro-	na	Tryp-	This study
840	AKA_14_049	19-AKA	Akayo-debe	Oyam	2.372	32.676	Okole River	2014	March	dry	F	RP	na	na	Spiro-	na	Tryp-	na
841	AKA_14_050	19-AKA	Akayo-debe	Oyam	2.372	32.676	Okole River	2014	March	dry	F	RP	mtA	NEGU	Spiro-	na	Tryp-	Opiro et al. 2017
842	AKA_14_051a	19-AKA	Akayo-debe	Oyam	2.372	32.676	Okole River	2014	March	dry	M	RP	mtB	na	Spiro-	na	Tryp+	This study
843	AKA_14_051b	19-AKA	Akayo-debe	Oyam	2.372	32.676	Okole River	2014	March	dry	F	RP	na	na	Spiro-	na	Tryp+	na
844	AKA_14_052	19-AKA	Akayo-debe	Oyam	2.372	32.676	Okole River	2014	March	dry	F	RP	na	na	Spiro-	na	Tryp-	na
845	AKA_14_053	19-AKA	Akayo-debe	Oyam	2.372	32.676	Okole River	2014	March	dry	F	RP	na	na	Spiro-	na	Tryp-	na
846	AKA_14_054	19-AKA	Akayo-debe	Oyam	2.372	32.676	Okole River	2014	March	dry	F	RP	na	na	Spiro-	na	Tryp-	na
847	AKA_14_055	19-AKA	Akayo-debe	Oyam	2.372	32.676	Okole River	2014	March	dry	F	RP	na	na	Spiro-	na	Tryp-	na
848	AKA_14_056	19-AKA	Akayo-debe	Oyam	2.372	32.676	Okole River	2014	March	dry	F	RP	na	na	Spiro-	na	Tryp-	na
849	AKA_14_057	19-AKA	Akayo-debe	Oyam	2.372	32.676	Okole River	2014	March	dry	F	RP	mtB	NEGU	Spiro-	na	Tryp-	Opiro et al. 2017
850	AKA_14_058	19-AKA	Akayo-debe	Oyam	2.372	32.676	Okole River	2014	March	dry	F	RP	na	na	Spiro-	na	Tryp-	na
851	AKA_14_060	19-AKA	Akayo-debe	Oyam	2.372	32.676	Okole River	2014	March	dry	F	RP	na	na	Spiro+	na	Tryp-	na
852	AKA_14_061	19-AKA	Akayo-debe	Oyam	2.372	32.676	Okole River	2014	March	dry	F	RP	na	na	Spiro+	na	Tryp-	na
853	AKA_14_062	19-AKA	Akayo-debe	Oyam	2.372	32.676	Okole River	2014	March	dry	M	RP	na	na	Spiro-	na	Tryp-	na
854	AKA_14_063	19-AKA	Akayo-debe	Oyam	2.372	32.676	Okole River	2014	March	dry	M	RP	na	na	Spiro-	na	Tryp-	na
855	AKA_14_064	19-AKA	Akayo-debe	Oyam	2.372	32.676	Okole River	2014	March	dry	M	RP	na	na	Spiro-	na	Tryp-	na
856	AKA_14_065	19-AKA	Akayo-debe	Oyam	2.372	32.676	Okole River	2014	March	dry	M	RP	na	na	Spiro-	na	Tryp-	na
857	AKA_14_066	19-AKA	Akayo-debe	Oyam	2.372	32.676	Okole River	2014	March	dry	M	RP	na	na	Spiro-	na	Tryp-	na
858	AKA_14_067	19-AKA	Akayo-debe	Oyam	2.372	32.676	Okole River	2014	March	dry	M	RP	na	na	Spiro-	na	Tryp-	na
859	AKA_14_068	19-AKA	Akayo-debe	Oyam	2.372	32.676	Okole River	2014	March	dry	M	RP	na	na	Spiro-	na	Tryp-	na
860	AKA_14_069	19-AKA	Akayo-debe	Oyam	2.372	32.676	Okole River	2014	March	dry	M	RP	na	na	Spiro-	na	Tryp-	na
861	AKA_14_070	19-AKA	Akayo-debe	Oyam	2.372	32.676	Okole River	2014	March	dry	M	RP	na	na	Spiro-	na	Tryp-	na
862	AKA_14_071	19-AKA	Akayo-debe	Oyam	2.372	32.676	Okole River	2014	July	intermediate	F	RP	na	na	Spiro-	na	Tryp-	na
863	AKA_14_112	19-AKA	Akayo-debe	Oyam	2.372	32.676	Okole River	2014	March	dry	M	RP	na	ADMX	Spiro-	na	Tryp-	Opiro et al. 2017
864	AKA_14_120	19-AKA	Akayo-debe	Oyam	2.372	32.676	Okole River	2014	March	dry	M	RP	mtB	ADMX	Spiro-	na	Tryp-	Opiro et al. 2017
865	AKA_14_125	19-AKA	Akayo-debe	Oyam	2.372	32.676	Okole River	2014	March	dry	M	RP	mtB	na	Spiro-	na	Tryp+	This study
866	AKA_14_126	19-AKA	Akayo-debe	Oyam	2.372	32.676	Okole River	2014	March	dry	M	RP	mtB	ADMX	Spiro-	na	Tryp-	Opiro et al. 2017
867	AKA_14_128	19-AKA	Akayo-debe	Oyam	2.372	32.676	Okole River	2014	March	dry	F	RP	na	ADMX	Spiro-	na	Tryp-	Opiro et al. 2017
868	AKA_14_142	19-AKA	Akayo-debe	Oyam	2.372	32.676	Okole River	2014	March	dry	M	RP	na	ADMX	Spiro-	na	Tryp-	Opiro et al. 2017
869	AKA_14_145	19-AKA	Akayo-debe	Oyam	2.372	32.676	Okole River	2014	March	dry	F	RP	mtB	ADMX	Spiro-	na	Tryp+	This study
870	AKA_14_158	19-AKA	Akayo-debe	Oyam	2.372	32.676	Okole River	2014	March	dry	M	RP	na	na	Spiro-	na	Tryp-	na
871	AKA_14_160	19-AKA	Akayo-debe	Oyam	2.372	32.676	Okole River	2014	March	dry	F	RP	na	ADMX	Spiro+	na	Tryp-	Opiro et al 2017
872	AKA_14_164	19-AKA	Akayo-debe	Oyam	2.372	32.676	Okole River	2014	March	dry	M	RP	na	na	Spiro-	na	Tryp-	na
873	AKA_14_165	19-AKA	Akayo-debe	Oyam	2.372	32.676	Okole River	2014	March	dry	F	RP	na	na	Spiro-	na	Tryp-	na
874	AKA_14_166	19-AKA	Akayo-debe	Oyam	2.372	32.676	Okole River	2014	March	dry	F	RP	na	na	Spiro-	na	Tryp-	na
875	AKA_14_168	19-AKA	Akayo-debe	Oyam	2.372	32.676	Okole River	2014	March	dry	M	RP	na	na	Spiro-	na	Tryp-	na
876	AKA_14_169	19-AKA	Akayo-debe	Oyam	2.372	32.676	Okole River	2014	March	dry	F	RP	na	na	Spiro-	na	Tryp-	na
877	AKA_14_170	19-AKA	Akayo-debe	Oyam	2.372	32.676	Okole River	2014	March	dry	M	RP	na	na	Spiro-	na	Tryp-	na
878	AKA_14_171	19-AKA	Akayo-debe	Oyam	2.372	32.676	Okole River	2014	March	dry	M	RP	na	na	Spiro-	na	Tryp-	na
879	AKA_14_204	19-AKA	Akayo-debe	Oyam	2.372	32.676	Okole River	2014	March	dry	F	RP	na	na	Spiro-	na	Tryp-	na
880	AKA_14_205	19-AKA	Akayo-debe	Oyam	2.372	32.676	Okole River	2014	March	dry	F	RP	na	na	Spiro-	na	Tryp-	na
881	AKA_14_215	19-AKA	Akayo-debe	Oyam	2.372	32.676	Okole River	2014	March	dry	M	RP	na	ADMX	Spiro+	na	Tryp-	Opiro et al. 2017
882	AKA_14_223	19-AKA	Akayo-debe	Oyam	2.372	32.676	Okole River	2014	March	dry	M	RP	na	ADMX	Spiro+	na	Tryp-	Opiro et al. 2017
883	AKA_14_252	19-AKA	Akayo-debe	Oyam	2.372	32.676	Okole River	2014	July	intermediate	F	RP	na	na	Spiro-	na	Tryp-	na
884	AKA_14_262	19-AKA	Akayo-debe	Oyam	2.372	32.676	Okole River	2014	July	intermediate	M	RP	mtB	ADMX	Spiro-	na	Tryp-	Opiro et al. 2017
885	AKA_14_273	19-AKA	Akayo-debe	Oyam	2.372	32.676	Okole River	2014	July	intermediate	F	RP	na	na	Spiro-	na	Tryp-	na
886	AKA_14_368	19-AKA	Akayo-debe	Oyam	2.372	32.676	Okole River	2014	March	dry	F	RP	na	ADMX	Spiro-	na	Tryp-	Opiro et al. 2017
887	AKA_14_494	19-AKA	Akayo-debe	Oyam	2.372	32.676	Okole River	2014	March	dry	M	RP	mtB	NEGU	Spiro-	na	Tryp-	Opiro et al. 2017
888	AKA_14_498	19-AKA	Akayo-debe	Oyam	2.372	32.676	Okole River	2014	March	dry	F	RP	mtB	ADMX	Spiro-	na	Tryp-	Opiro et al. 2017
889	AKA_14_604	19-AKA	Akayo-debe	Oyam	2.372	32.676	Okole River	2014	March	dry	M	RP	mtB	ADMX	Spiro-	na	Tryp-	Opiro et al. 2017
890	AKA_14_618	19-AKA	Akayo-debe	Oyam	2.372	32.676	Okole River	2014	March	dry	F	RP	mtB	NWGU	Spiro-	na	Tryp-	Opiro et al. 2017
891	AKA_14_619	19-AKA	Akayo-debe	Oyam	2.372	32.676	Okole River	2014	March	dry	F	RP	mtB	ADMX	Spiro-	na	Tryp-	Opiro et al. 2017
892	AKA_14_638	19-AKA	Akayo-debe	Oyam	2.372	32.676	Okole River	2014	July	intermediate	F	RP	mtB	na	Spiro-	na	Tryp+	This study
893	AKA_14_724	19-AKA	Akayo-debe	Oyam	2.372	32.676	Okole River	2014	July	intermediate	F	RP	na	na	Spiro-	na	Tryp-	na
894	AKA_14_725	19-AKA	Akayo-debe	Oyam	2.372	32.676	Okole River	2014	July	intermediate	F	RP	mtB	ADMX	Spiro-	na	Tryp-	Opiro et al. 2017
895	AKA_14_727	19-AKA	Akayo-debe	Oyam	2.372	32.676	Okole River	2014	December	dry	F	RP	na	na	Spiro+	na	Tryp-	na
896	AKA_14_728	19-AKA	Akayo-debe	Oyam	2.372	32.676	Okole River	2014	December	dry	M	RP	na	na	Spiro-	na	Tryp-	na
897	AKA_14_750	19-AKA	Akayo-debe	Oyam	2.372	32.676	Okole River	2014	December	dry	F	RP	na	na	Spiro-	na	Tryp-	na
898	AKA_14_752	19-AKA	Akayo-debe	Oyam	2.372	32.676	Okole River	2014	December	dry	M	RP	na	na	Spiro-	na	Tryp-	na
899	AKA_14_760	19-AKA	Akayo-debe	Oyam	2.372	32.676	Okole River	2014	July	intermediate	M	RP	mtA	ADMX	Spiro-	na	Tryp-	Opiro et al. 2017
900	AKA_14_882	19-AKA	Akayo-debe	Oyam	2.372	32.676	Okole River	2014	July	intermediate	M	RP	na	ADMX	Spiro-	na	Tryp-	Opiro et al. 2017
901	AKA_14_885	19-AKA	Akayo-debe	Oyam	2.372	32.676	Okole River	2014	July	intermediate	F	RP	mtB	NWGU	Spiro+	na	Tryp-	Opiro et al. 2017
902	AKA_14_887	19-AKA	Akayo-debe	Oyam	2.372	32.676	Okole River	2014	July	intermediate	M	RP	mtB	ADMX	Spiro+	na	Tryp-	Opiro et al. 2017
903	AKA_17_042	19-AKA	Akayo-debe	Oyam	2.37195	32.6773	Okole River	2017	July	intermediate	F	RP	na	na	Spiro-	na	Tryp-	na
904	AKA_17_044a	19-AKA	Akayo-debe	Oyam	2.37195	32.6773	Okole River	2017	July	intermediate	F	RP	na	na	Spiro-	na	Tryp-	na
905	AKA_17_044b	19-AKA	Akayo-debe	Oyam	2.37195	32.6773	Okole River	2017	July	intermediate	F	RP	na	na	Spiro-	na	Tryp-	na
906	AKA_17_048	19-AKA	Akayo-debe	Oyam	2.37195	32.6773	Okole River	2017	July	intermediate	F	RP	na	na	Spiro-	na	Tryp-	na
907	AKA_17_107	19-AKA	Akayo-debe	Oyam	2.37195	32.6773	Okole River	2017	July	intermediate	F	RP	na	na	Spiro-	na	Tryp-	na
908	AKA_17_108	19-AKA	Akayo-debe	Oyam	2.37195	32.6773	Okole River	2017	July	intermediate	F	RP	na	na	Spiro-	na	Tryp-	na
909	AKA_17_109	19-AKA	Akayo-debe	Oyam	2.37195	32.6773	Okole River	2017	July	intermediate	F	RP	na	na	Spiro-	na	Tryp-	na
910	AKA_17_110	19-AKA	Akayo-debe	Oyam	2.37195	32.6773	Okole River	2017	July	intermediate	F	RP	na	na	Spiro-	na	Tryp-	na
911	AKA_17_111	19-AKA	Akayo-debe	Oyam	2.37195	32.6773	Okole River	2017	July	intermediate	F	RP	na	na	Spiro-	na	Tryp-	na
912	AKA_17_112	19-AKA	Akayo-debe	Oyam	2.37195	32.6773	Okole River	2017	July	intermediate	F	RP	na	na	Spiro-	na	Tryp-	na
913	AKA_17_113	19-AKA	Akayo-debe	Oyam	2.37195	32.6773	Okole River	2017	July	intermediate	F	RP	na	na	Spiro-	na	Tryp-	na
914	AKA_17_114	19-AKA	Akayo-debe	Oyam	2.37195	32.6773	Okole River	2017	July	intermediate	F	RP	na	na	Spiro-	na	Tryp-	na
915	AKA_17_117	19-AKA	Akayo-debe	Oyam	2.37195	32.6773	Okole River	2017	July	intermediate	F	RP	na	na	Spiro-	na	Tryp-	na
916	AKA_17_118	19-AKA	Akayo-debe	Oyam	2.37195	32.6773	Okole River	2017	July	intermediate	F	RP	na	na	Spiro-	na	Tryp-	na
917	AKA_17_037	19-AKA	Akayo-debe	Oyam	2.37195	32.6773	Okole River	2017	July	intermediate	M	RP	na	na	Spiro-	na	Tryp-	na
918	AKA_17_038	19-AKA	Akayo-debe	Oyam	2.37195	32.6773	Okole River	2017	July	intermediate	M	RP	na	na	Spiro-	na	Tryp-	na
919	AKA_17_039	19-AKA	Akayo-debe	Oyam	2.37195	32.6773	Okole River	2017	July	intermediate	M	RP	na	na	Spiro-	na	Tryp-	na
920	AKA_17_040	19-AKA	Akayo-debe	Oyam	2.37195	32.6773	Okole River	2017	July	intermediate	M	RP	na	na	Spiro-	na	Tryp-	na
921	AKA_17_041	19-AKA	Akayo-debe	Oyam	2.37195	32.6773	Okole River	2017	July	intermediate	M	RP	na	na	Spiro-	na	Tryp-	na
922	AKA_17_043	19-AKA	Akayo-debe	Oyam	2.37195	32.6773	Okole River	2017	July	intermediate	M	RP	na	na	Spiro-	na	Tryp-	na
923	AKA_17_046	19-AKA	Akayo-debe	Oyam	2.37195	32.6773	Okole River	2017	July	intermediate	M	RP	na	na	Spiro-	na	Tryp-	na
924	AKA_17_047	19-AKA	Akayo-debe	Oyam	2.37195	32.6773	Okole River	2017	July	intermediate	M	RP	na	na	Spiro-	na	Tryp-	na
925	AKA_17_115	19-AKA	Akayo-debe	Oyam	2.37195	32.6773	Okole River	2017	July	intermediate	M	RP	na	na	Spiro-	na	Tryp-	na
926	AKA_17_116	19-AKA	Akayo-debe	Oyam	2.37195	32.6773	Okole River	2017	July	intermediate	M	RP	na	na	Spiro-	na	Tryp-	na
927	OCA_14_022	20-OCA	Ocala	Oyam	2.427	32.629	Okole River	2014	July	intermediate	M	RP	na	na	Spiro-	na	Tryp-	na
928	OCA_14_023	20-OCA	Ocala	Oyam	2.427	32.629	Okole River	2014	July	intermediate	M	RP	na	na	Spiro-	na	Tryp-	na
929	OCA_14_025	20-OCA	Ocala	Oyam	2.427	32.629	Okole River	2014	July	intermediate	M	RP	mtA	NWGU	Spiro-	na	Tryp-	This study
930	OCA_14_026	20-OCA	Ocala	Oyam	2.427	32.629	Okole River	2014	July	intermediate	M	RP	na	na	Spiro-	na	Tryp-	na
931	OCA_14_028	20-OCA	Ocala	Oyam	2.427	32.629	Okole River	2014	July	intermediate	M	RP	na	na	Spiro-	na	Tryp-	na
932	OCA_14_029	20-OCA	Ocala	Oyam	2.427	32.629	Okole River	2014	July	intermediate	F	RP	na	na	Spiro-	na	Tryp-	na
933	OCA_14_030	20-OCA	Ocala	Oyam	2.427	32.629	Okole River	2014	July	intermediate	F	RP	na	na	Spiro-	na	Tryp-	na
934	OCA_14_031	20-OCA	Ocala	Oyam	2.427	32.629	Okole River	2014	July	intermediate	F	RP	na	na	Spiro-	na	Tryp-	na
935	OCA_14_032	20-OCA	Ocala	Oyam	2.427	32.629	Okole River	2014	July	intermediate	F	RP	mtA	na	Spiro-	na	Tryp+	This study
936	OCA_14_034	20-OCA	Ocala	Oyam	2.427	32.629	Okole River	2014	July	intermediate	F	RP	na	na	Spiro-	na	Tryp-	na
937	OCA_14_035	20-OCA	Ocala	Oyam	2.427	32.629	Okole River	2014	July	intermediate	M	RP	na	na	Spiro-	na	Tryp-	na
938	OCA_14_036	20-OCA	Ocala	Oyam	2.427	32.629	Okole River	2014	July	intermediate	F	RP	na	na	Spiro-	na	Tryp-	na
939	OCA_14_037	20-OCA	Ocala	Oyam	2.427	32.629	Okole River	2014	July	intermediate	F	RP	na	na	Spiro-	na	Tryp-	na
940	OCA_14_039	20-OCA	Ocala	Oyam	2.427	32.629	Okole River	2014	July	intermediate	F	RP	mtB	na	Spiro-	na	Tryp-	This study
941	OCA_14_062	20-OCA	Ocala	Oyam	2.427	32.629	Okole River	2014	May	wet	M	RP	mtB	na	Spiro-	na	Tryp+	This study
942	OCA_14_093	20-OCA	Ocala	Oyam	2.427	32.629	Okole River	2014	May	wet	F	RP	mtA	na	Spiro-	na	Tryp-	This study
943	OCA_14_094	20-OCA	Ocala	Oyam	2.427	32.629	Okole River	2014	May	wet	F	RP	mtB	na	Spiro-	na	Tryp-	This study
944	OCA_14_095	20-OCA	Ocala	Oyam	2.427	32.629	Okole River	2014	July	intermediate	M	RP	mtB	na	Spiro-	na	Tryp-	This study
945	OCA_14_096	20-OCA	Ocala	Oyam	2.427	32.629	Okole River	2014	July	intermediate	F	RP	mtA	na	Spiro-	na	Tryp-	This study
946	OCA_14_097	20-OCA	Ocala	Oyam	2.427	32.629	Okole River	2014	July	intermediate	M	RP	mtB	na	Spiro-	na	Tryp-	This study
947	OCA_14_098	20-OCA	Ocala	Oyam	2.427	32.629	Okole River	2014	July	intermediate	F	RP	mtB	na	Spiro-	na	Tryp-	This study
948	OCA_14_099	20-OCA	Ocala	Oyam	2.427	32.629	Okole River	2014	July	intermediate	F	RP	mtB	na	Spiro-	na	Tryp-	This study
949	OCA_14_100	20-OCA	Ocala	Oyam	2.427	32.629	Okole River	2014	July	intermediate	F	RP	mtB	na	Spiro-	na	Tryp-	This study
950	OCA_14_101	20-OCA	Ocala	Oyam	2.427	32.629	Okole River	2014	July	intermediate	F	RP	mtA	na	Spiro-	na	Tryp-	This study
951	OCA_14_138	20-OCA	Ocala	Oyam	2.427	32.629	Okole River	2014	July	intermediate	M	RP	mtA	na	Spiro-	na	Tryp+	This study
952	OCA_14_139	20-OCA	Ocala	Oyam	2.427	32.629	Okole River	2014	July	intermediate	M	RP	mtA	na	Spiro-	na	Tryp+	This study
953	OCA_14_140	20-OCA	Ocala	Oyam	2.427	32.629	Okole River	2014	July	intermediate	F	RP	mtA	na	Spiro-	na	Tryp-	This study
954	OCA_14_141	20-OCA	Ocala	Oyam	2.427	32.629	Okole River	2014	July	intermediate	F	RP	na	na	Spiro-	na	Tryp-	na
955	OCA_14_146	20-OCA	Ocala	Oyam	2.427	32.629	Okole River	2014	July	intermediate	M	RP	na	na	Spiro-	na	Tryp-	na
956	OCA_14_147	20-OCA	Ocala	Oyam	2.427	32.629	Okole River	2014	July	intermediate	F	RP	na	na	Spiro-	na	Tryp-	na
957	OCA_14_165	20-OCA	Ocala	Oyam	2.427	32.629	Okole River	2014	July	intermediate	F	RP	na	na	Spiro-	na	Tryp-	na
958	OCA_14_166	20-OCA	Ocala	Oyam	2.427	32.629	Okole River	2014	July	intermediate	F	RP	na	na	Spiro-	na	Tryp-	na
959	OCA_14_169	20-OCA	Ocala	Oyam	2.427	32.629	Okole River	2014	May	wet	F	RP	na	na	Spiro-	na	Tryp-	na
960	OCA_14_171	20-OCA	Ocala	Oyam	2.427	32.629	Okole River	2014	May	wet	M	RP	mtA	NEGU	Spiro-	na	Tryp-	This study
961	OCA_14_206	20-OCA	Ocala	Oyam	2.427	32.629	Okole River	2014	May	wet	F	RP	mtA	ADMX	Spiro-	na	Tryp-	This study
962	OCA_14_218	20-OCA	Ocala	Oyam	2.427	32.629	Okole River	2014	May	wet	M	RP	mtA	na	Spiro-	na	Tryp+	This study
963	OCA_14_242	20-OCA	Ocala	Oyam	2.427	32.629	Okole River	2014	May	wet	M	RP	mtA	ADMX	Spiro-	na	Tryp-	This study
964	OCA_14_292	20-OCA	Ocala	Oyam	2.427	32.629	Okole River	2014	May	wet	F	RP	na	na	Spiro-	na	Tryp-	na
965	OCA_14_293	20-OCA	Ocala	Oyam	2.427	32.629	Okole River	2014	May	wet	F	RP	na	na	Spiro-	na	Tryp-	na
966	OCA_14_294	20-OCA	Ocala	Oyam	2.427	32.629	Okole River	2014	May	wet	F	RP	na	na	Spiro-	na	Tryp-	na
967	OCA_14_295	20-OCA	Ocala	Oyam	2.427	32.629	Okole River	2014	July	intermediate	M	RP	na	na	Spiro-	na	Tryp-	na
968	OCA_14_297	20-OCA	Ocala	Oyam	2.427	32.629	Okole River	2014	July	intermediate	F	RP	na	na	Spiro+	na	Tryp-	na
969	OCA_14_298	20-OCA	Ocala	Oyam	2.427	32.629	Okole River	2014	July	intermediate	F	RP	na	na	Spiro-	na	Tryp-	na
970	OCA_14_299	20-OCA	Ocala	Oyam	2.427	32.629	Okole River	2014	July	intermediate	F	RP	mtA	na	Spiro-	na	Tryp+	This study
971	OCA_14_300	20-OCA	Ocala	Oyam	2.427	32.629	Okole River	2014	July	intermediate	F	RP	na	na	Spiro-	na	Tryp-	na
972	OCA_14_301	20-OCA	Ocala	Oyam	2.427	32.629	Okole River	2014	July	intermediate	M	RP	na	na	Spiro-	na	Tryp-	na
973	OCA_14_360	20-OCA	Ocala	Oyam	2.427	32.629	Okole River	2014	July	intermediate	F	RP	na	na	Spiro-	na	Tryp-	na
974	OCA_14_361	20-OCA	Ocala	Oyam	2.427	32.629	Okole River	2014	July	intermediate	F	RP	na	na	Spiro-	na	Tryp-	na
975	OCA_14_362	20-OCA	Ocala	Oyam	2.427	32.629	Okole River	2014	July	intermediate	F	RP	na	na	Spiro-	na	Tryp-	na
976	OCA_14_363	20-OCA	Ocala	Oyam	2.427	32.629	Okole River	2014	July	intermediate	F	RP	na	na	Spiro-	na	Tryp-	na
977	OCA_14_364	20-OCA	Ocala	Oyam	2.427	32.629	Okole River	2014	July	intermediate	F	RP	na	na	Spiro-	na	Tryp-	na
978	OCA_14_365	20-OCA	Ocala	Oyam	2.427	32.629	Okole River	2014	July	intermediate	F	RP	na	na	Spiro-	na	Tryp-	na
979	OCA_14_366	20-OCA	Ocala	Oyam	2.427	32.629	Okole River	2014	July	intermediate	F	RP	na	na	Spiro-	na	Tryp-	na
980	OCA_14_367	20-OCA	Ocala	Oyam	2.427	32.629	Okole River	2014	July	intermediate	F	RP	na	na	Spiro-	na	Tryp-	na
981	OCA_14_368	20-OCA	Ocala	Oyam	2.427	32.629	Okole River	2014	July	intermediate	F	RP	na	na	Spiro-	na	Tryp-	na
982	OCA_14_369	20-OCA	Ocala	Oyam	2.427	32.629	Okole River	2014	July	intermediate	F	RP	na	na	Spiro-	na	Tryp-	na
983	OCA_14_370	20-OCA	Ocala	Oyam	2.427	32.629	Okole River	2014	July	intermediate	F	RP	na	na	Spiro-	na	Tryp-	na
984	OCA_14_371	20-OCA	Ocala	Oyam	2.427	32.629	Okole River	2014	July	intermediate	F	RP	na	na	Spiro-	na	Tryp-	na
985	OCA_14_372	20-OCA	Ocala	Oyam	2.427	32.629	Okole River	2014	July	intermediate	F	RP	na	na	Spiro-	na	Tryp-	na
986	OCA_14_373	20-OCA	Ocala	Oyam	2.427	32.629	Okole River	2014	July	intermediate	F	RP	na	na	Spiro-	na	Tryp-	na
987	OCA_14_374	20-OCA	Ocala	Oyam	2.427	32.629	Okole River	2014	July	intermediate	F	RP	na	na	Spiro-	na	Tryp-	na
988	OCA_14_375	20-OCA	Ocala	Oyam	2.427	32.629	Okole River	2014	July	intermediate	F	RP	na	na	Spiro-	na	Tryp-	na
989	OCA_14_402	20-OCA	Ocala	Oyam	2.427	32.629	Okole River	2014	July	intermediate	F	RP	mtA	na	Spiro-	na	Tryp+	This study
990	OCA_14_711	20-OCA	Ocala	Oyam	2.427	32.629	Okole River	2014	July	intermediate	M	RP	mtB	na	Spiro-	na	Tryp+	This study
991	OCA_14_713	20-OCA	Ocala	Oyam	2.427	32.629	Okole River	2014	July	intermediate	F	RP	mtA	na	Spiro-	na	Tryp+	This study
992	OCA_14_714	20-OCA	Ocala	Oyam	2.427	32.629	Okole River	2014	July	intermediate	M	RP	na	na	Spiro-	na	Tryp+	na
993	OCA_14_715	20-OCA	Ocala	Oyam	2.427	32.629	Okole River	2014	July	intermediate	F	WB	mtA	ADMX	Spiro-	na	Tryp-	This study
994	OCA_14_733	20-OCA	Ocala	Oyam	2.427	32.629	Okole River	2014	March	dry	M	RP	mtA	na	Spiro-	na	Tryp+	This study
995	OCA_14_735	20-OCA	Ocala	Oyam	2.427	32.629	Okole River	2014	March	dry	F	RP	mtB	ADMX	Spiro-	na	Tryp-	Opiro et al. 2017
996	OCA_14_737	20-OCA	Ocala	Oyam	2.427	32.629	Okole River	2014	March	dry	F	RP	mtA	na	Spiro-	na	Tryp+	This study
997	OCA_14_738	20-OCA	Ocala	Oyam	2.427	32.629	Okole River	2014	March	dry	F	RP	mtB	NWGU	Spiro-	na	Tryp-	Opiro et al. 2017
998	OCA_14_741	20-OCA	Ocala	Oyam	2.427	32.629	Okole River	2014	March	dry	M	WB	mtB	ADMX	Spiro-	na	Tryp-	Opiro et al. 2017
999	OCA_14_743	20-OCA	Ocala	Oyam	2.427	32.629	Okole River	2014	March	dry	F	RP	mtA	ADMX	Spiro-	na	Tryp-	Opiro et al. 2017
1000	OCA_14_755	20-OCA	Ocala	Oyam	2.427	32.629	Okole River	2014	March	dry	F	WB	mtA	ADMX	Spiro-	na	Tryp-	This study
1001	OCA_14_758	20-OCA	Ocala	Oyam	2.427	32.629	Okole River	2014	March	dry	F	WB	mtB	NEGU	Spiro-	na	Tryp-	This study
1002	OCA_14_762	20-OCA	Ocala	Oyam	2.427	32.629	Okole River	2014	March	dry	F	RP	na	NEGU	Spiro-	na	Tryp-	Opiro et al. 2017
1003	OCA_14_767	20-OCA	Ocala	Oyam	2.427	32.629	Okole River	2014	March	dry	F	RP	na	ADMX	Spiro-	na	Tryp-	Opiro et al. 2017
1004	OCA_14_776	20-OCA	Ocala	Oyam	2.427	32.629	Okole River	2014	March	dry	F	WB	mtB	NEGU	Spiro-	na	Tryp-	This study
1005	OCA_14_780	20-OCA	Ocala	Oyam	2.427	32.629	Okole River	2014	March	dry	F	RP	na	ADMX	Spiro-	na	Tryp-	Opiro et al. 2017
1006	OCA_14_784	20-OCA	Ocala	Oyam	2.427	32.629	Okole River	2014	March	dry	F	WB	mtB	NEGU	Spiro-	na	Tryp-	This study
1007	OD_14_001	21-OD	Odworo	Oyam	2.447	32.66	Okole River	2014	July	intermediate	F	WB	mtA	ADMX	Spiro-	na	Tryp-	This study
1008	OD_14_002	21-OD	Odworo	Oyam	2.447	32.66	Okole River	2014	July	intermediate	M	RP	na	na	Spiro-	na	Tryp-	na
1009	OD_14_003	21-OD	Odworo	Oyam	2.447	32.66	Okole River	2014	July	intermediate	M	RP	na	na	Spiro-	na	Tryp-	na
1010	OD_14_004	21-OD	Odworo	Oyam	2.447	32.66	Okole River	2014	July	intermediate	M	RP	na	na	Spiro-	na	Tryp-	na
1011	OD_14_005	21-OD	Odworo	Oyam	2.447	32.66	Okole River	2014	July	intermediate	M	RP	na	na	Spiro-	na	Tryp-	na
1012	OD_14_006	21-OD	Odworo	Oyam	2.447	32.66	Okole River	2014	July	intermediate	M	RP	na	na	Spiro+	na	Tryp-	na
1013	OD_14_007	21-OD	Odworo	Oyam	2.447	32.66	Okole River	2014	July	intermediate	M	RP	mtB	NEGU	Spiro-	na	Tryp-	This study
1014	OD_14_010	21-OD	Odworo	Oyam	2.447	32.66	Okole River	2014	July	intermediate	F	RP	mtB	NEGU	Spiro+	na	Tryp-	This study
1015	OD_14_012	21-OD	Odworo	Oyam	2.447	32.66	Okole River	2014	July	intermediate	M	RP	na	na	Spiro+	na	Tryp-	na
1016	OD_14_014	21-OD	Odworo	Oyam	2.447	32.66	Okole River	2014	May	wet	F	RP	mtB	na	Spiro-	na	Tryp+	This study
1017	OD_14_015	21-OD	Odworo	Oyam	2.447	32.66	Okole River	2014	May	wet	F	RP	na	na	Spiro+	na	Tryp-	na
1018	OD_14_016	21-OD	Odworo	Oyam	2.447	32.66	Okole River	2014	May	wet	M	WB	mtA	NEGU	Spiro-	na	Tryp-	This study
1019	OD_14_017	21-OD	Odworo	Oyam	2.447	32.66	Okole River	2014	May	wet	F	RP	na	na	Spiro-	na	Tryp-	na
1020	OD_14_018	21-OD	Odworo	Oyam	2.447	32.66	Okole River	2014	July	intermediate	M	RP	na	na	Spiro-	na	Tryp-	na
1021	OD_14_019	21-OD	Odworo	Oyam	2.447	32.66	Okole River	2014	July	intermediate	M	RP	na	na	Spiro-	na	Tryp-	na
1022	OD_14_020	21-OD	Odworo	Oyam	2.447	32.66	Okole River	2014	July	intermediate	M	WB	mtB	ADMX	Spiro-	na	Tryp-	This study
1023	OD_14_071	21-OD	Odworo	Oyam	2.447	32.66	Okole River	2014	May	wet	F	RP	mtA	na	Spiro-	na	Tryp+	This study
1024	OD_14_080	21-OD	Odworo	Oyam	2.447	32.66	Okole River	2014	May	wet	M	RP	mtB	na	Spiro-	na	Tryp+	This study
1025	OD_14_115	21-OD	Odworo	Oyam	2.447	32.66	Okole River	2014	May	wet	F	WB	na	na	Spiro-	na	Tryp-	na
1026	OD_14_137	21-OD	Odworo	Oyam	2.447	32.66	Okole River	2014	July	intermediate	F	RP	na	na	Spiro-	na	Tryp-	na
1027	OD_14_148	21-OD	Odworo	Oyam	2.447	32.66	Okole River	2014	May	wet	F	WB	mtA	ADMX	Spiro-	na	Tryp-	This study
1028	OD_14_149	21-OD	Odworo	Oyam	2.447	32.66	Okole River	2014	May	wet	F	RP	na	na	Spiro+	na	Tryp-	na
1029	OD_14_150	21-OD	Odworo	Oyam	2.447	32.66	Okole River	2014	May	wet	F	RP	mtB	na	Spiro-	na	Tryp+	This study
1030	OD_14_151	21-OD	Odworo	Oyam	2.447	32.66	Okole River	2014	May	wet	M	WB	mtB	NEGU	Spiro-	na	Tryp-	This study
1031	OD_14_152	21-OD	Odworo	Oyam	2.447	32.66	Okole River	2014	May	wet	F	RP	na	na	Spiro-	na	Tryp-	na
1032	OD_14_153	21-OD	Odworo	Oyam	2.447	32.66	Okole River	2014	July	intermediate	F	RP	na	na	Spiro-	na	Tryp-	na
1033	OD_14_154	21-OD	Odworo	Oyam	2.447	32.66	Okole River	2014	July	intermediate	F	WB	mtB	NWGU	Spiro-	na	Tryp-	This study
1034	OD_14_155	21-OD	Odworo	Oyam	2.447	32.66	Okole River	2014	July	intermediate	M	RP	na	na	Spiro-	na	Tryp-	na
1035	OD_14_161	21-OD	Odworo	Oyam	2.447	32.66	Okole River	2014	May	wet	F	RP	mtA	na	Spiro-	na	Tryp+	This study
1036	OD_14_167	21-OD	Odworo	Oyam	2.447	32.66	Okole River	2014	May	wet	F	RP	na	na	Spiro+	na	Tryp-	na
1037	OD_14_168	21-OD	Odworo	Oyam	2.447	32.66	Okole River	2014	May	wet	F	RP	na	na	Spiro-	na	Tryp-	na
1038	OD_14_223	21-OD	Odworo	Oyam	2.447	32.66	Okole River	2014	May	wet	M	RP	mtB	na	Spiro-	na	Tryp+	This study
1039	OD_14_302	21-OD	Odworo	Oyam	2.447	32.66	Okole River	2014	May	wet	F	RP	na	na	Spiro+	na	Tryp-	na
1040	OD_14_303	21-OD	Odworo	Oyam	2.447	32.66	Okole River	2014	May	wet	F	RP	na	na	Spiro-	na	Tryp-	na
1041	OD_14_310	21-OD	Odworo	Oyam	2.447	32.66	Okole River	2014	May	wet	M	RP	na	na	Spiro-	na	Tryp-	na
1042	OD_14_311	21-OD	Odworo	Oyam	2.447	32.66	Okole River	2014	May	wet	F	RP	na	na	Spiro+	na	Tryp-	na
1043	OD_14_312	21-OD	Odworo	Oyam	2.447	32.66	Okole River	2014	May	wet	F	RP	na	na	Spiro-	na	Tryp-	na
1044	OD_14_314	21-OD	Odworo	Oyam	2.447	32.66	Okole River	2014	May	wet	M	WB	mtB	NEGU	Spiro-	na	Tryp-	This study
1045	OD_14_317	21-OD	Odworo	Oyam	2.447	32.66	Okole River	2014	July	intermediate	F	RP	mtB	ADMX	Spiro-	na	Tryp-	This study
1046	OD_14_318	21-OD	Odworo	Oyam	2.447	32.66	Okole River	2014	July	intermediate	F	RP	mtA	na	Spiro-	na	Tryp+	This study
1047	OD_14_408	21-OD	Odworo	Oyam	2.447	32.66	Okole River	2014	December	dry	M	WB	na	na	Spiro-	na	Tryp-	na
1048	OD_14_411	21-OD	Odworo	Oyam	2.447	32.66	Okole River	2014	December	dry	F	WB	na	na	Spiro-	na	Tryp-	na
1049	OD_14_412	21-OD	Odworo	Oyam	2.447	32.66	Okole River	2014	December	dry	F	WB	na	na	Spiro-	na	Tryp-	na
1050	OD_14_460	21-OD	Odworo	Oyam	2.447	32.66	Okole River	2014	December	dry	F	WB	na	na	Spiro-	na	Tryp-	na
1051	OD_14_471	21-OD	Odworo	Oyam	2.447	32.66	Okole River	2014	December	dry	F	WB	na	na	Spiro-	na	Tryp-	na
1052	OD_14_473	21-OD	Odworo	Oyam	2.447	32.66	Okole River	2014	December	dry	F	WB	na	na	Spiro-	na	Tryp-	na
1053	OD_14_476	21-OD	Odworo	Oyam	2.447	32.66	Okole River	2014	December	dry	F	WB	na	na	Spiro-	na	Tryp-	na
1054	OD_14_477	21-OD	Odworo	Oyam	2.447	32.66	Okole River	2014	December	dry	F	WB	na	na	Spiro-	na	Tryp-	na
1055	OD_14_478	21-OD	Odworo	Oyam	2.447	32.66	Okole River	2014	December	dry	F	WB	na	na	Spiro-	na	Tryp-	na
1056	OD_14_483	21-OD	Odworo	Oyam	2.447	32.66	Okole River	2014	December	dry	F	WB	na	na	Spiro-	na	Tryp-	na
1057	OD_14_485	21-OD	Odworo	Oyam	2.447	32.66	Okole River	2014	December	dry	F	WB	na	na	Spiro-	na	Tryp-	na
1058	OD_14_511	21-OD	Odworo	Oyam	2.447	32.66	Okole River	2014	May	wet	F	RP	mtB	na	Spiro-	na	Tryp+	This study
1059	OD_14_543	21-OD	Odworo	Oyam	2.447	32.66	Okole River	2014	December	dry	F	WB	na	na	Spiro-	na	Tryp-	na
1060	OD_14_548	21-OD	Odworo	Oyam	2.447	32.66	Okole River	2014	December	dry	F	WB	na	na	Spiro-	na	Tryp-	na
1061	OD_14_551	21-OD	Odworo	Oyam	2.447	32.66	Okole River	2014	December	dry	F	WB	na	na	Spiro-	na	Tryp-	na
1062	OD_14_553	21-OD	Odworo	Oyam	2.447	32.66	Okole River	2014	December	dry	F	WB	na	na	Spiro-	na	Tryp-	na
1063	OD_14_677	21-OD	Odworo	Oyam	2.447	32.66	Okole River	2014	July	intermediate	F	RP	mtA	na	Spiro-	na	Tryp+	This study
1064	OD_14_748	21-OD	Odworo	Oyam	2.447	32.66	Okole River	2014	July	intermediate	M	RP	mtB	na	Spiro-	na	Tryp+	This study
1065	OD_14_754	21-OD	Odworo	Oyam	2.447	32.66	Okole River	2014	July	intermediate	M	WB	mtB	na	Spiro-	na	Tryp+	This study
1066	OD_14_912	21-OD	Odworo	Oyam	2.447	32.66	Okole River	2014	July	intermediate	F	RP	mtB	na	Spiro-	na	Tryp+	This study
1067	OD_14_969	21-OD	Odworo	Oyam	2.447	32.66	Okole River	2014	July	intermediate	F	RP	mtB	na	Spiro+	na	Tryp+	This study
1068	APU_14_644	22-APU	Aputu-Lwaa	Apac	2.079	32.676	Okole River	2014	March	dry	M	WB	mtB	NEGU	Spiro-	na	Tryp-	Opiro et al. 2017
1069	APU_14_652	22-APU	Aputu-Lwaa	Apac	2.079	32.676	Okole River	2014	March	dry	M	WB	mtB	ADMX	Spiro-	na	Tryp-	Opiro et al. 2017
1070	APU_14_660	22-APU	Aputu-Lwaa	Apac	2.079	32.676	Okole River	2014	March	dry	M	WB	na	NEGU	Spiro-	na	Tryp-	Opiro et al. 2017
1071	APU_14_662	22-APU	Aputu-Lwaa	Apac	2.079	32.676	Okole River	2014	March	dry	M	WB	na	NEGU	Spiro-	na	Tryp-	Opiro et al. 2017
1072	APU_14_667	22-APU	Aputu-Lwaa	Apac	2.079	32.676	Okole River	2014	March	dry	M	WB	mtB	NWGU	Spiro-	na	Tryp-	Opiro et al. 2017
1073	APU_14_677	22-APU	Aputu-Lwaa	Apac	2.079	32.676	Okole River	2014	March	dry	M	WB	na	NEGU	Spiro-	na	Tryp-	Opiro et al. 2017
1074	APU_14_683	22-APU	Aputu-Lwaa	Apac	2.079	32.676	Okole River	2014	March	dry	M	WB	mtB	ADMX	Spiro-	na	Tryp-	Opiro et al. 2017
1075	APU_14_694	22-APU	Aputu-Lwaa	Apac	2.079	32.676	Okole River	2014	March	dry	F	WB	mtB	ADMX	Spiro-	na	Tryp-	Opiro et al. 2017
1076	APU_14_695	22-APU	Aputu-Lwaa	Apac	2.079	32.676	Okole River	2014	March	dry	M	WB	na	NEGU	Spiro-	na	Tryp-	Opiro et al. 2017
1077	APU_14_696	22-APU	Aputu-Lwaa	Apac	2.079	32.676	Okole River	2014	March	dry	F	WB	na	na	Spiro-	na	Tryp-	na
1078	APU_14_697	22-APU	Aputu-Lwaa	Apac	2.079	32.676	Okole River	2014	March	dry	M	WB	mtB	NEGU	Spiro-	na	Tryp-	Opiro et al. 2017
1079	APU_14_700	22-APU	Aputu-Lwaa	Apac	2.079	32.676	Okole River	2014	March	dry	M	WB	na	NEGU	Spiro-	na	Tryp-	Opiro et al. 2017
1080	APU_14_705	22-APU	Aputu-Lwaa	Apac	2.079	32.676	Okole River	2014	March	dry	F	WB	na	na	Spiro-	na	Tryp-	na
1081	APU_14_706	22-APU	Aputu-Lwaa	Apac	2.079	32.676	Okole River	2014	March	dry	F	WB	na	na	Spiro-	na	Tryp-	na
1082	APU_14_717	22-APU	Aputu-Lwaa	Apac	2.079	32.676	Okole River	2014	March	dry	F	WB	mtB	ADMX	Spiro-	na	Tryp-	Opiro et al. 2017
1083	APU_14_729	22-APU	Aputu-Lwaa	Apac	2.079	32.676	Okole River	2014	March	dry	F	WB	mtB	NEGU	Spiro-	na	Tryp-	Opiro et al. 2017
1084	OCU_14_024	23-OCU	Oculoi	K'maido	1.847	33.153	Lake Kyoga	2014	December	dry	M	RP	na	NEGU	Spiro-	na	Tryp-	Opiro et al. 2017
1085	OCU_14_10d	23-OCU	Oculoi	K'maido	1.847	33.153	Lake Kyoga	2014	December	dry	F	WB	na	na	Spiro-	na	Tryp-	na
1086	OCU_14_11d	23-OCU	Oculoi	K'maido	1.847	33.153	Lake Kyoga	2014	December	dry	F	WB	na	na	Spiro-	na	Tryp-	na
1087	OCU_14_12d	23-OCU	Oculoi	K'maido	1.847	33.153	Lake Kyoga	2014	December	dry	F	WB	na	na	Spiro-	na	Tryp-	na
1088	OCU_14_199	23-OCU	Oculoi	K'maido	1.847	33.153	Lake Kyoga	2014	December	dry	M	WB	mtB	NEGU	Spiro-	na	Tryp-	Opiro et al. 2017
1089	OCU_14_1d	23-OCU	Oculoi	K'maido	1.847	33.153	Lake Kyoga	2014	December	dry	M	WB	na	na	Spiro-	na	Tryp-	na
1090	OCU_14_201	23-OCU	Oculoi	K'maido	1.847	33.153	Lake Kyoga	2014	December	dry	M	RP	mtB	NEGU	Spiro-	na	Tryp+	This study
1091	OCU_14_216	23-OCU	Oculoi	K'maido	1.847	33.153	Lake Kyoga	2014	December	dry	M	RP	mtB	NEGU	Spiro-	na	Tryp-	Opiro et al. 2017
1092	OCU_14_230	23-OCU	Oculoi	K'maido	1.847	33.153	Lake Kyoga	2014	December	dry	F	RP	mtB	NEGU	Spiro-	na	Tryp-	Opiro et al. 2017
1093	OCU_14_284	23-OCU	Oculoi	K'maido	1.847	33.153	Lake Kyoga	2014	December	dry	F	WB	mtB	NEGU	Spiro-	na	Tryp-	Opiro et al. 2017
1094	OCU_14_2d	23-OCU	Oculoi	K'maido	1.847	33.153	Lake Kyoga	2014	December	dry	M	WB	na	na	Spiro-	na	Tryp-	na
1095	OCU_14_361	23-OCU	Oculoi	K'maido	1.847	33.153	Lake Kyoga	2014	December	dry	M	RP	mtB	NEGU	Spiro-	na	Tryp+	This study
1096	OCU_14_3d	23-OCU	Oculoi	K'maido	1.847	33.153	Lake Kyoga	2014	December	dry	M	WB	na	na	Spiro-	na	Tryp-	na
1097	OCU_14_423	23-OCU	Oculoi	K'maido	1.847	33.153	Lake Kyoga	2014	December	dry	F	RP	mtB	NEGU	Spiro-	na	Tryp-	Opiro et al. 2017
1098	OCU_14_425	23-OCU	Oculoi	K'maido	1.847	33.153	Lake Kyoga	2014	December	dry	M	RP	mtB	na	Spiro-	na	Tryp+	This study
1099	OCU_14_427	23-OCU	Oculoi	K'maido	1.847	33.153	Lake Kyoga	2014	December	dry	M	RP	mtB	NEGU	Spiro-	na	Tryp+	This study
1100	OCU_14_431	23-OCU	Oculoi	K'maido	1.847	33.153	Lake Kyoga	2014	December	dry	F	RP	mtB	NEGU	Spiro-	na	Tryp+	This study
1101	OCU_14_444	23-OCU	Oculoi	K'maido	1.847	33.153	Lake Kyoga	2014	December	dry	F	RP	mtB	NEGU	Spiro-	na	Tryp+	This study
1102	OCU_14_446	23-OCU	Oculoi	K'maido	1.847	33.153	Lake Kyoga	2014	December	dry	F	RP	mtB	NEGU	Spiro-	na	Tryp+	This study
1103	OCU_14_448	23-OCU	Oculoi	K'maido	1.847	33.153	Lake Kyoga	2014	December	dry	F	RP	mtB	NEGU	Spiro-	na	Tryp+	This study
1104	OCU_14_457	23-OCU	Oculoi	K'maido	1.847	33.153	Lake Kyoga	2014	December	dry	M	RP	mtB	NEGU	Spiro-	na	Tryp+	This study
1105	OCU_14_462	23-OCU	Oculoi	K'maido	1.847	33.153	Lake Kyoga	2014	December	dry	M	RP	mtB	NEGU	Spiro-	na	Tryp-	Opiro et al. 2017
1106	OCU_14_468	23-OCU	Oculoi	K'maido	1.847	33.153	Lake Kyoga	2014	December	dry	M	RP	mtB	NEGU	Spiro-	na	Tryp-	Opiro et al. 2017
1107	OCU_14_471	23-OCU	Oculoi	K'maido	1.847	33.153	Lake Kyoga	2014	December	dry	F	RP	na	NEGU	Spiro-	na	Tryp-	Opiro et al. 2017
1108	OCU_14_472	23-OCU	Oculoi	K'maido	1.847	33.153	Lake Kyoga	2014	December	dry	F	RP	mtB	NEGU	Spiro-	na	Tryp-	Opiro et al. 2017
1109	OCU_14_474	23-OCU	Oculoi	K'maido	1.847	33.153	Lake Kyoga	2014	December	dry	F	WB	na	NEGU	Spiro-	na	Tryp-	Opiro et al. 2017
1110	OCU_14_482	23-OCU	Oculoi	K'maido	1.847	33.153	Lake Kyoga	2014	December	dry	M	RP	mtB	NEGU	Spiro-	na	Tryp-	Opiro et al. 2017
1111	OCU_14_487	23-OCU	Oculoi	K'maido	1.847	33.153	Lake Kyoga	2014	December	dry	M	RP	mtB	NEGU	Spiro-	na	Tryp-	Opiro et al. 2017
1112	OCU_14_4d	23-OCU	Oculoi	K'maido	1.847	33.153	Lake Kyoga	2014	December	dry	M	WB	na	na	Spiro-	na	Tryp-	na
1113	OCU_14_503	23-OCU	Oculoi	K'maido	1.847	33.153	Lake Kyoga	2014	December	dry	F	RP	na	NEGU	Spiro-	na	Tryp-	Opiro et al. 2017
1114	OCU_14_505	23-OCU	Oculoi	K'maido	1.847	33.153	Lake Kyoga	2014	December	dry	M	RP	na	ADMX	Spiro-	na	Tryp-	Opiro et al. 2017
1115	OCU_14_512	23-OCU	Oculoi	K'maido	1.847	33.153	Lake Kyoga	2014	December	dry	F	RP	mtB	NEGU	Spiro-	na	Tryp-	Opiro et al. 2017
1116	OCU_14_515	23-OCU	Oculoi	K'maido	1.847	33.153	Lake Kyoga	2014	December	dry	F	RP	mtB	NEGU	Spiro-	na	Tryp-	Opiro et al. 2017
1117	OCU_14_517	23-OCU	Oculoi	K'maido	1.847	33.153	Lake Kyoga	2014	December	dry	F	RP	na	NEGU	Spiro-	na	Tryp-	Opiro et al. 2017
1118	OCU_14_518	23-OCU	Oculoi	K'maido	1.847	33.153	Lake Kyoga	2014	December	dry	F	WB	mtB	NEGU	Spiro-	na	Tryp-	This study
1119	OCU_14_534	23-OCU	Oculoi	K'maido	1.847	33.153	Lake Kyoga	2014	December	dry	M	RP	mtB	NEGU	Spiro-	na	Tryp+	This study
1120	OCU_14_536	23-OCU	Oculoi	K'maido	1.847	33.153	Lake Kyoga	2014	December	dry	M	WB	mtB	NEGU	Spiro-	na	Tryp-	Opiro et al. 2017
1121	OCU_14_5d	23-OCU	Oculoi	K'maido	1.847	33.153	Lake Kyoga	2014	December	dry	M	WB	na	na	Spiro-	na	Tryp-	na
1122	OCU_14_612	23-OCU	Oculoi	K'maido	1.847	33.153	Lake Kyoga	2014	December	dry	F	RP	na	na	Spiro-	na	Tryp-	na
1123	OCU_14_618	23-OCU	Oculoi	K'maido	1.847	33.153	Lake Kyoga	2014	December	dry	M	RP	mtB	NEGU	Spiro-	na	Tryp+	This study
1124	OCU_14_640	23-OCU	Oculoi	K'maido	1.847	33.153	Lake Kyoga	2014	December	dry	F	RP	mtB	NEGU	Spiro-	na	Tryp+	This study
1125	OCU_14_660	23-OCU	Oculoi	K'maido	1.847	33.153	Lake Kyoga	2014	December	dry	F	RP	mtB	NEGU	Spiro-	na	Tryp+	This study
1126	OCU_14_6d	23-OCU	Oculoi	K'maido	1.847	33.153	Lake Kyoga	2014	December	dry	M	WB	na	na	Spiro-	na	Tryp-	na
1127	OCU_14_7d	23-OCU	Oculoi	K'maido	1.847	33.153	Lake Kyoga	2014	December	dry	F	WB	na	na	Spiro-	na	Tryp-	na
1128	OCU_14_8d	23-OCU	Oculoi	K'maido	1.847	33.153	Lake Kyoga	2014	December	dry	F	WB	na	na	Spiro-	na	Tryp-	na
1129	OCU_14_9d	23-OCU	Oculoi	K'maido	1.847	33.153	Lake Kyoga	2014	December	dry	F	WB	na	na	Spiro-	na	Tryp-	na
1130	OCU_15_282	23-OCU	Oculoi	K'maido	1.847	33.153	Lake Kyoga	2014	February	dry	F	RP	na	na	Spiro-	na	Tryp-	na
1131	OCU_15_523	23-OCU	Oculoi	K'maido	1.847	33.153	Lake Kyoga	2014	March	dry	F	RP	mtB	na	Spiro-	na	Tryp+	This study
1132	OCU_15_573	23-OCU	Oculoi	K'maido	1.847	33.153	Lake Kyoga	2014	March	dry	F	RP	mtB	na	Spiro-	na	Tryp+	This study
1133	OCU_15_600	23-OCU	Oculoi	K'maido	1.847	33.153	Lake Kyoga	2014	March	dry	F	RP	mtB	na	Spiro-	na	Tryp+	This study
1134	OCU_15_650	23-OCU	Oculoi	K'maido	1.847	33.153	Lake Kyoga	2014	March	dry	F	RP	mtB	na	Spiro-	na	Tryp+	This study
1135	OCU_15_713	23-OCU	Oculoi	K'maido	1.847	33.153	Lake Kyoga	2014	March	dry	F	RP	mtB	na	Spiro-	na	Tryp+	This study
1136	AMI_15_387	23-OCU	Aminakwach	Dokolo	1.925	33.156	Lake Kyoga	2014	February	dry	M	WB	mtA	NEGU	Spiro-	na	Tryp-	This study
1137	AMI_15_587	23-OCU	Aminakwach	Dokolo	1.925	33.156	Lake Kyoga	2014	March	dry	M	WB	mtB	NEGU	Spiro-	na	Tryp-	This study
1138	OCU_17_002	23-OCU	Oculoi	K'maido	1.84619	33.1511	Lake Kyoga	2017	July	intermediate	F	RP	na	na	Spiro-	na	Tryp-	na
1139	OCU_17_003	23-OCU	Oculoi	K'maido	1.84619	33.1511	Lake Kyoga	2017	July	intermediate	F	RP	na	na	Spiro-	na	Tryp-	na
1140	OCU_17_004	23-OCU	Oculoi	K'maido	1.84619	33.1511	Lake Kyoga	2017	July	intermediate	F	RP	na	na	Spiro-	na	Tryp-	na
1141	OCU_17_006	23-OCU	Oculoi	K'maido	1.84619	33.1511	Lake Kyoga	2017	July	intermediate	F	RP	na	na	Spiro-	na	Tryp-	na
1142	OCU_17_009	23-OCU	Oculoi	K'maido	1.84619	33.1511	Lake Kyoga	2017	July	intermediate	F	RP	na	na	Spiro-	na	Tryp-	na
1143	OCU_17_012	23-OCU	Oculoi	K'maido	1.84604	33.1508	Lake Kyoga	2017	July	intermediate	F	RP	na	na	Spiro-	na	Tryp-	na
1144	OCU_17_014	23-OCU	Oculoi	K'maido	1.84674	33.1514	Lake Kyoga	2017	July	intermediate	F	RP	na	na	Spiro-	na	Tryp-	na
1145	OCU_17_016	23-OCU	Oculoi	K'maido	1.84674	33.1514	Lake Kyoga	2017	July	intermediate	F	RP	na	na	Spiro-	na	Tryp-	na
1146	OCU_17_018	23-OCU	Oculoi	K'maido	1.84674	33.1514	Lake Kyoga	2017	July	intermediate	F	RP	na	na	Spiro-	na	Tryp-	na
1147	OCU_17_019	23-OCU	Oculoi	K'maido	1.84633	33.1509	Lake Kyoga	2017	July	intermediate	F	RP	na	na	Spiro-	na	Tryp-	na
1148	OCU_17_020	23-OCU	Oculoi	K'maido	1.84633	33.1509	Lake Kyoga	2017	July	intermediate	F	RP	na	na	Spiro-	na	Tryp-	na
1149	OCU_17_021	23-OCU	Oculoi	K'maido	1.84633	33.1509	Lake Kyoga	2017	July	intermediate	F	RP	na	na	Spiro-	na	Tryp-	na
1150	OCU_17_023	23-OCU	Oculoi	K'maido	1.84633	33.1509	Lake Kyoga	2017	July	intermediate	F	RP	na	na	Spiro-	na	Tryp-	na
1151	OCU_17_028	23-OCU	Oculoi	K'maido	1.84608	33.1506	Lake Kyoga	2017	July	intermediate	F	RP	na	na	Spiro-	na	Tryp-	na
1152	OCU_17_029	23-OCU	Oculoi	K'maido	1.84608	33.1506	Lake Kyoga	2017	July	intermediate	F	RP	na	na	Spiro-	na	Tryp-	na
1153	OCU_17_031	23-OCU	Oculoi	K'maido	1.84608	33.1506	Lake Kyoga	2017	July	intermediate	F	RP	na	na	Spiro-	na	Tryp-	na
1154	OCU_17_032	23-OCU	Oculoi	K'maido	1.84608	33.1506	Lake Kyoga	2017	July	intermediate	F	RP	na	na	Spiro-	na	Tryp-	na
1155	OCU_17_033	23-OCU	Oculoi	K'maido	1.84608	33.1506	Lake Kyoga	2017	July	intermediate	F	RP	na	na	Spiro-	na	Tryp-	na
1156	OCU_17_035	23-OCU	Oculoi	K'maido	1.84608	33.1506	Lake Kyoga	2017	July	intermediate	F	RP	na	na	Spiro-	na	Tryp-	na
1157	OCU_17_036	23-OCU	Oculoi	K'maido	1.84608	33.1506	Lake Kyoga	2017	July	intermediate	F	RP	na	na	Spiro-	na	Tryp-	na
1158	OCU_17_037	23-OCU	Oculoi	K'maido	1.84608	33.1506	Lake Kyoga	2017	July	intermediate	F	RP	na	na	Spiro-	na	Tryp-	na
1159	OCU_17_038	23-OCU	Oculoi	K'maido	1.84635	33.1503	Lake Kyoga	2017	July	intermediate	F	RP	na	na	Spiro-	na	Tryp-	na
1160	OCU_17_001	23-OCU	Oculoi	K'maido	1.84619	33.1511	Lake Kyoga	2017	July	intermediate	M	RP	na	na	Spiro-	na	Tryp-	na
1161	OCU_17_005	23-OCU	Oculoi	K'maido	1.84619	33.1511	Lake Kyoga	2017	July	intermediate	M	RP	na	na	Spiro-	na	Tryp-	na
1162	OCU_17_007	23-OCU	Oculoi	K'maido	1.84619	33.1511	Lake Kyoga	2017	July	intermediate	M	RP	na	na	Spiro-	na	Tryp-	na
1163	OCU_17_008	23-OCU	Oculoi	K'maido	1.84619	33.1511	Lake Kyoga	2017	July	intermediate	M	RP	na	na	Spiro-	na	Tryp-	na
1164	OCU_17_010	23-OCU	Oculoi	K'maido	1.84619	33.1511	Lake Kyoga	2017	July	intermediate	M	RP	na	na	Spiro-	na	Tryp-	na
1165	OCU_17_011	23-OCU	Oculoi	K'maido	1.84604	33.1508	Lake Kyoga	2017	July	intermediate	M	RP	na	na	Spiro-	na	Tryp-	na
1166	OCU_17_013	23-OCU	Oculoi	K'maido	1.84604	33.1508	Lake Kyoga	2017	July	intermediate	M	RP	na	na	Spiro-	na	Tryp-	na
1167	OCU_17_015	23-OCU	Oculoi	K'maido	1.84674	33.1514	Lake Kyoga	2017	July	intermediate	M	RP	na	na	Spiro-	na	Tryp-	na
1168	OCU_17_017	23-OCU	Oculoi	K'maido	1.84674	33.1514	Lake Kyoga	2017	July	intermediate	M	RP	na	na	Spiro-	na	Tryp-	na
1169	OCU_17_022	23-OCU	Oculoi	K'maido	1.84633	33.1509	Lake Kyoga	2017	July	intermediate	M	RP	na	na	Spiro-	na	Tryp-	na
1170	OCU_17_024	23-OCU	Oculoi	K'maido	1.84633	33.1509	Lake Kyoga	2017	July	intermediate	M	RP	na	na	Spiro-	na	Tryp-	na
1171	OCU_17_025	23-OCU	Oculoi	K'maido	1.84633	33.1509	Lake Kyoga	2017	July	intermediate	M	RP	na	na	Spiro-	na	Tryp-	na
1172	OCU_17_026	23-OCU	Oculoi	K'maido	1.84633	33.1509	Lake Kyoga	2017	July	intermediate	M	RP	na	na	Spiro-	na	Tryp-	na
1173	OCU_17_027	23-OCU	Oculoi	K'maido	1.84633	33.1509	Lake Kyoga	2017	July	intermediate	M	RP	na	na	Spiro-	na	Tryp-	na
1174	OCU_17_030	23-OCU	Oculoi	K'maido	1.84608	33.1506	Lake Kyoga	2017	July	intermediate	M	RP	na	na	Spiro-	na	Tryp-	na
1175	OCU_17_034	23-OCU	Oculoi	K'maido	1.84608	33.1506	Lake Kyoga	2017	July	intermediate	M	RP	na	na	Spiro-	na	Tryp-	na
1176	AMI_17_002	24-AMI	Aminakwach	Dokolo	1.92539	33.1562	Lake Kyoga	2017	July	intermediate	F	RP	na	na	Spiro-	na	Tryp-	na
1177	AMI_15_376	24-AMI	Aminakwach	Dokolo	1.925	33.156	Lake Kyoga	2015	December	dry	M	WB	na	na	Spiro-	na	Tryp-	na
1178	AMI_14_001	24-AMI	Aminakwach	Dokolo	1.925	33.156	Lake Kyoga	2014	December	dry	M	WB	na	na	Spiro-	na	Tryp-	na
1179	AMI_14_002	24-AMI	Aminakwach	Dokolo	1.925	33.156	Lake Kyoga	2014	December	dry	M	WB	na	na	Spiro-	na	Tryp-	na
1180	AMI_14_083	24-AMI	Aminakwach	Dokolo	1.925	33.156	Lake Kyoga	2014	December	dry	F	WB	na	na	Spiro-	na	Tryp-	na
1181	AMI_14_376	24-AMI	Aminakwach	Dokolo	1.925	33.156	Lake Kyoga	2014	December	dry	M	RP	mtB	NEGU	Spiro-	na	Tryp-	Opiro et al. 2017
1182	AMI_14_379	24-AMI	Aminakwach	Dokolo	1.925	33.156	Lake Kyoga	2014	December	dry	F	RP	mtB	NEGU	Spiro-	na	Tryp+	This study
1183	AMI_14_381	24-AMI	Aminakwach	Dokolo	1.925	33.156	Lake Kyoga	2014	December	dry	M	RP	na	NEGU	Spiro-	na	Tryp-	Opiro et al. 2017
1184	AMI_14_382	24-AMI	Aminakwach	Dokolo	1.925	33.156	Lake Kyoga	2014	December	dry	F	RP	mtB	NEGU	Spiro-	na	Tryp-	Opiro et al. 2017
1185	AMI_14_387	24-AMI	Aminakwach	Dokolo	1.925	33.156	Lake Kyoga	2014	December	dry	M	RP	na	NEGU	Spiro-	na	Tryp-	Opiro et al. 2017
1186	AMI_14_579	24-AMI	Aminakwach	Dokolo	1.925	33.156	Lake Kyoga	2014	December	dry	F	WB	na	na	Spiro-	na	Tryp-	na
1187	AMI_14_581	24-AMI	Aminakwach	Dokolo	1.925	33.156	Lake Kyoga	2014	December	dry	M	RP	mtB	NEGU	Spiro-	na	Tryp-	Opiro et al. 2017
1188	AMI_14_582	24-AMI	Aminakwach	Dokolo	1.925	33.156	Lake Kyoga	2014	December	dry	F	RP	mtB	NEGU	Spiro-	na	Tryp-	Opiro et al. 2017
1189	AMI_14_586	24-AMI	Aminakwach	Dokolo	1.925	33.156	Lake Kyoga	2014	December	dry	M	RP	mtB	NEGU	Spiro-	na	Tryp-	Opiro et al. 2017
1190	AMI_14_587	24-AMI	Aminakwach	Dokolo	1.925	33.156	Lake Kyoga	2014	December	dry	M	RP	na	NEGU	Spiro-	na	Tryp-	Opiro et al. 2017
1191	AMI_14_628	24-AMI	Aminakwach	Dokolo	1.925	33.156	Lake Kyoga	2014	December	dry	F	RP	na	NEGU	Spiro-	na	Tryp-	Opiro et al. 2017
1192	AMI_14_629	24-AMI	Aminakwach	Dokolo	1.925	33.156	Lake Kyoga	2014	December	dry	F	RP	mtB	NEGU	Spiro-	na	Tryp-	Opiro et al. 2017
1193	AMI_14_630	24-AMI	Aminakwach	Dokolo	1.925	33.156	Lake Kyoga	2014	December	dry	M	RP	na	NEGU	Spiro-	na	Tryp-	Opiro et al. 2017
1194	AMI_14_631	24-AMI	Aminakwach	Dokolo	1.925	33.156	Lake Kyoga	2014	December	dry	M	RP	na	NEGU	Spiro-	na	Tryp-	Opiro et al. 2017
1195	AMI_14_632	24-AMI	Aminakwach	Dokolo	1.925	33.156	Lake Kyoga	2014	December	dry	F	RP	mtB	NEGU	Spiro-	na	Tryp-	Opiro et al. 2017
1196	AMI_14_633	24-AMI	Aminakwach	Dokolo	1.925	33.156	Lake Kyoga	2014	December	dry	M	RP	mtB	NEGU	Spiro-	na	Tryp-	Opiro et al. 2017
1197	AMI_14_635	24-AMI	Aminakwach	Dokolo	1.925	33.156	Lake Kyoga	2014	December	dry	M	RP	mtB	NEGU	Spiro-	na	Tryp-	Opiro et al. 2017
1198	AMI_14_636	24-AMI	Aminakwach	Dokolo	1.925	33.156	Lake Kyoga	2014	December	dry	F	RP	na	NEGU	Spiro-	na	Tryp-	Opiro et al. 2017
1199	AMI_14_683	24-AMI	Aminakwach	Dokolo	1.925	33.156	Lake Kyoga	2014	December	dry	F	RP	na	NEGU	Spiro-	na	Tryp-	Opiro et al. 2017
1200	AMI_14_684	24-AMI	Aminakwach	Dokolo	1.925	33.156	Lake Kyoga	2014	December	dry	F	RP	na	NEGU	Spiro-	na	Tryp-	Opiro et al. 2017
1201	AMI_14_689	24-AMI	Aminakwach	Dokolo	1.925	33.156	Lake Kyoga	2014	December	dry	F	RP	mtB	NEGU	Spiro-	na	Tryp-	Opiro et al. 2017
1202	AMI_14_691	24-AMI	Aminakwach	Dokolo	1.925	33.156	Lake Kyoga	2014	December	dry	F	RP	mtB	NEGU	Spiro-	na	Tryp-	Opiro et al. 2017
1203	AMI_14_692	24-AMI	Aminakwach	Dokolo	1.925	33.156	Lake Kyoga	2014	December	dry	F	RP	na	NEGU	Spiro-	na	Tryp-	Opiro et al. 2017
1204	AMI_14_693	24-AMI	Aminakwach	Dokolo	1.925	33.156	Lake Kyoga	2014	December	dry	F	RP	mtB	NEGU	Spiro-	na	Tryp-	Opiro et al. 2017
1205	AMI_14_694	24-AMI	Aminakwach	Dokolo	1.925	33.156	Lake Kyoga	2014	December	dry	M	RP	na	NEGU	Spiro-	na	Tryp-	Opiro et al. 2017
1206	AMI_15_001	24-AMI	Aminakwach	Dokolo	1.925	33.156	Lake Kyoga	2015	October	wet	M	WB	na	na	Spiro+	na	Tryp-	na
1207	AMI_15_002	24-AMI	Aminakwach	Dokolo	1.925	33.156	Lake Kyoga	2015	October	wet	F	WB	na	na	Spiro+	na	Tryp-	na
1208	AMI_15_003	24-AMI	Aminakwach	Dokolo	1.925	33.156	Lake Kyoga	2015	October	wet	F	WB	na	na	Spiro-	na	Tryp-	na
1209	AMI_15_004	24-AMI	Aminakwach	Dokolo	1.925	33.156	Lake Kyoga	2015	October	wet	F	WB	na	na	Spiro+	na	Tryp-	na
1210	AMI_15_005	24-AMI	Aminakwach	Dokolo	1.925	33.156	Lake Kyoga	2015	October	wet	F	WB	na	na	Spiro+	na	Tryp-	na
1211	AMI_15_006	24-AMI	Aminakwach	Dokolo	1.925	33.156	Lake Kyoga	2015	October	wet	M	WB	na	na	Spiro-	na	Tryp-	na
1212	AMI_15_007	24-AMI	Aminakwach	Dokolo	1.925	33.156	Lake Kyoga	2015	October	wet	F	WB	na	na	Spiro+	na	Tryp-	na
1213	AMI_15_008	24-AMI	Aminakwach	Dokolo	1.925	33.156	Lake Kyoga	2015	October	wet	M	WB	na	na	Spiro+	na	Tryp-	na
1214	AMI_15_015	24-AMI	Aminakwach	Dokolo	1.925	33.156	Lake Kyoga	2015	October	wet	M	WB	na	na	Spiro-	na	Tryp-	na
1215	AMI_15_016	24-AMI	Aminakwach	Dokolo	1.925	33.156	Lake Kyoga	2015	October	wet	F	WB	na	na	Spiro-	na	Tryp-	na
1216	AMI_15_017	24-AMI	Aminakwach	Dokolo	1.925	33.156	Lake Kyoga	2015	October	wet	F	WB	na	na	Spiro-	na	Tryp-	na
1217	AMI_15_018	24-AMI	Aminakwach	Dokolo	1.925	33.156	Lake Kyoga	2015	October	wet	F	WB	na	na	Spiro-	na	Tryp-	na
1218	AMI_15_019	24-AMI	Aminakwach	Dokolo	1.925	33.156	Lake Kyoga	2015	October	wet	F	WB	na	na	Spiro-	na	Tryp-	na
1219	AMI_15_020	24-AMI	Aminakwach	Dokolo	1.925	33.156	Lake Kyoga	2015	October	wet	F	WB	na	na	Spiro-	na	Tryp-	na
1220	AMI_15_021	24-AMI	Aminakwach	Dokolo	1.925	33.156	Lake Kyoga	2015	October	wet	M	WB	na	na	Spiro+	na	Tryp-	na
1221	AMI_15_023	24-AMI	Aminakwach	Dokolo	1.925	33.156	Lake Kyoga	2015	October	wet	F	WB	na	na	Spiro+	na	Tryp-	na
1222	AMI_15_025	24-AMI	Aminakwach	Dokolo	1.925	33.156	Lake Kyoga	2015	October	wet	M	WB	na	na	Spiro-	na	Tryp-	na
1223	AMI_15_405	24-AMI	Aminakwach	Dokolo	1.925	33.156	Lake Kyoga	2015	February	dry	F	WB	na	na	Spiro-	na	Tryp-	na
1224	AMI_15_613	24-AMI	Aminakwach	Dokolo	1.925	33.156	Lake Kyoga	2015	March	dry	F	WB	na	na	Spiro-	na	Tryp-	na
1225	AMI_15_626	24-AMI	Aminakwach	Dokolo	1.925	33.156	Lake Kyoga	2015	March	dry	F	WB	na	na	Spiro-	na	Tryp-	na
1226	AMI_15_630	24-AMI	Aminakwach	Dokolo	1.925	33.156	Lake Kyoga	2014	March	dry	M	WB	na	na	Spiro-	na	Tryp-	na
1227	AMI_15_635	24-AMI	Aminakwach	Dokolo	1.925	33.156	Lake Kyoga	2014	March	dry	M	WB	na	na	Spiro-	na	Tryp-	na
1228	AMI_17_003	24-AMI	Aminakwach	Dokolo	1.92539	33.1562	Lake Kyoga	2017	July	intermediate	F	RP	na	na	Spiro-	na	Tryp-	na
1229	AMI_17_004	24-AMI	Aminakwach	Dokolo	1.92539	33.1562	Lake Kyoga	2017	July	intermediate	F	RP	na	na	Spiro-	na	Tryp-	na
1230	AMI_17_006	24-AMI	Aminakwach	Dokolo	1.92666	33.1563	Lake Kyoga	2017	July	intermediate	F	RP	na	na	Spiro-	na	Tryp-	na
1231	AMI_17_009	24-AMI	Aminakwach	Dokolo	1.92539	33.1562	Lake Kyoga	2017	July	intermediate	F	RP	na	na	Spiro-	na	Tryp-	na
1232	AMI_17_013	24-AMI	Aminakwach	Dokolo	1.92539	33.1562	Lake Kyoga	2017	July	intermediate	F	RP	na	na	Spiro-	na	Tryp-	na
1233	AMI_17_015	24-AMI	Aminakwach	Dokolo	1.92539	33.1562	Lake Kyoga	2017	July	intermediate	F	RP	na	na	Spiro-	na	Tryp-	na
1234	AMI_17_016	24-AMI	Aminakwach	Dokolo	1.92431	33.1559	Lake Kyoga	2017	July	intermediate	F	RP	na	na	Spiro-	na	Tryp-	na
1235	AMI_17_019	24-AMI	Aminakwach	Dokolo	1.92572	33.1561	Lake Kyoga	2017	July	intermediate	F	RP	na	na	Spiro-	na	Tryp-	na
1236	AMI_17_020	24-AMI	Aminakwach	Dokolo	1.92572	33.1561	Lake Kyoga	2017	July	intermediate	F	RP	na	na	Spiro-	na	Tryp-	na
1237	AMI_17_001	24-AMI	Aminakwach	Dokolo	1.92539	33.1562	Lake Kyoga	2017	July	intermediate	M	RP	na	na	Spiro-	na	Tryp-	na
1238	AMI_17_005	24-AMI	Aminakwach	Dokolo	1.92572	33.1561	Lake Kyoga	2017	July	intermediate	M	RP	na	na	Spiro-	na	Tryp-	na
1239	AMI_17_007	24-AMI	Aminakwach	Dokolo	1.92539	33.1562	Lake Kyoga	2017	July	intermediate	M	RP	na	na	Spiro-	na	Tryp-	na
1240	AMI_17_008	24-AMI	Aminakwach	Dokolo	1.92539	33.1562	Lake Kyoga	2017	July	intermediate	M	RP	na	na	Spiro-	na	Tryp-	na
1241	AMI_17_010	24-AMI	Aminakwach	Dokolo	1.92539	33.1562	Lake Kyoga	2017	July	intermediate	M	RP	na	na	Spiro-	na	Tryp-	na
1242	AMI_17_011	24-AMI	Aminakwach	Dokolo	1.92539	33.1562	Lake Kyoga	2017	July	intermediate	M	RP	na	na	Spiro-	na	Tryp-	na
1243	AMI_17_012	24-AMI	Aminakwach	Dokolo	1.92539	33.1562	Lake Kyoga	2017	July	intermediate	M	RP	na	na	Spiro-	na	Tryp-	na
1244	AMI_17_014	24-AMI	Aminakwach	Dokolo	1.92539	33.1562	Lake Kyoga	2017	July	intermediate	M	RP	na	na	Spiro-	na	Tryp-	na
1245	AMI_17_017	24-AMI	Aminakwach	Dokolo	1.92431	33.1559	Lake Kyoga	2017	July	intermediate	M	RP	na	na	Spiro-	na	Tryp-	na
1246	AMI_17_018	24-AMI	Aminakwach	Dokolo	1.92618	33.1562	Lake Kyoga	2017	July	intermediate	M	RP	na	na	Spiro-	na	Tryp-	na
1247	UWA_14_001	25-UWA	Uganda WA	K'dongo	2.248	32.249	Okole River	2014	July	intermediate	F	WB	mtA	WGU	Spiro-	na	Tryp-	Opiro et al. 2017
1248	UWA_14_003	25-UWA	Uganda WA	K'dongo	2.248	32.249	Okole River	2014	July	intermediate	M	RP	na	na	Spiro-	na	Tryp-	na
1249	UWA_14_004	25-UWA	Uganda WA	K'dongo	2.248	32.249	Okole River	2014	July	intermediate	M	RP	mtA	WGU	Spiro-	na	Tryp-	Opiro et al. 2017
1250	UWA_14_005	25-UWA	Uganda WA	K'dongo	2.248	32.249	Okole River	2014	July	intermediate	M	WB	mtC	WGU	Spiro-	na	Tryp-	Opiro et al. 2017
1251	UWA_14_006	25-UWA	Uganda WA	K'dongo	2.248	32.249	Okole River	2014	July	intermediate	M	RP	na	ADMX	Spiro-	na	Tryp-	Opiro et al. 2017
1252	UWA_14_007	25-UWA	Uganda WA	K'dongo	2.248	32.249	Okole River	2014	July	intermediate	F	RP	na	WGU	Spiro-	na	Tryp-	Opiro et al. 2017
1253	UWA_14_008	25-UWA	Uganda WA	K'dongo	2.248	32.249	Okole River	2014	July	intermediate	F	RP	na	WGU	Spiro-	na	Tryp-	Opiro et al. 2017
1254	UWA_14_009	25-UWA	Uganda WA	K'dongo	2.248	32.249	Okole River	2014	July	intermediate	F	RP	mtA	WGU	Spiro-	na	Tryp-	Opiro et al. 2017
1255	UWA_14_010	25-UWA	Uganda WA	K'dongo	2.248	32.249	Okole River	2014	July	intermediate	F	RP	mtA	WGU	Spiro-	na	Tryp-	Opiro et al. 2017
1256	UWA_14_011	25-UWA	Uganda WA	K'dongo	2.248	32.249	Okole River	2014	July	intermediate	F	RP	mtC	WGU	Spiro-	na	Tryp-	Opiro et al. 2017
1257	UWA_14_012	25-UWA	Uganda WA	K'dongo	2.248	32.249	Okole River	2014	July	intermediate	F	RP	mtC	WGU	Spiro-	na	Tryp-	Opiro et al. 2017
1258	UWA_14_013	25-UWA	Uganda WA	K'dongo	2.248	32.249	Okole River	2014	July	intermediate	M	RP	mtC	WGU	Spiro-	na	Tryp-	Opiro et al. 2017
1259	UWA_14_014	25-UWA	Uganda WA	K'dongo	2.248	32.249	Okole River	2014	July	intermediate	M	WB	mtA	WGU	Spiro-	na	Tryp-	Opiro et al. 2017
1260	UWA_14_016	25-UWA	Uganda WA	K'dongo	2.248	32.249	Okole River	2014	July	intermediate	M	RP	mtA	WGU	Spiro-	na	Tryp-	Opiro et al. 2017
1261	UWA_14_017	25-UWA	Uganda WA	K'dongo	2.248	32.249	Okole River	2014	July	intermediate	F	RP	na	WGU	Spiro-	na	Tryp-	Opiro et al. 2017
1262	UWA_14_018	25-UWA	Uganda WA	K'dongo	2.248	32.249	Okole River	2014	July	intermediate	F	RP	mtC	WGU	Spiro+	na	Tryp-	Opiro et al. 2017
1263	UWA_14_033	25-UWA	Uganda WA	K'dongo	2.248	32.249	Okole River	2014	July	intermediate	F	RP	mtC	WGU	Spiro-	na	Tryp-	Opiro et al. 2017
1264	UWA_14_034	25-UWA	Uganda WA	K'dongo	2.248	32.249	Okole River	2014	July	intermediate	F	RP	mtA	WGU	Spiro-	na	Tryp-	Opiro et al. 2017
1265	UWA_14_035	25-UWA	Uganda WA	K'dongo	2.248	32.249	Okole River	2014	July	intermediate	F	RP	na	WGU	Spiro-	na	Tryp-	Opiro et al. 2017
1266	UWA_14_036	25-UWA	Uganda WA	K'dongo	2.248	32.249	Okole River	2014	July	intermediate	M	RP	mtA	WGU	Spiro-	na	Tryp-	Opiro et al. 2017
1267	UWA_14_037	25-UWA	Uganda WA	K'dongo	2.248	32.249	Okole River	2014	July	intermediate	M	RP	mtA	WGU	Spiro-	na	Tryp-	Opiro et al. 2017
1268	UWA_14_038	25-UWA	Uganda WA	K'dongo	2.248	32.249	Okole River	2014	July	intermediate	M	RP	na	WGU	Spiro-	na	Tryp-	Opiro et al. 2017
1269	UWA_14_039	25-UWA	Uganda WA	K'dongo	2.248	32.249	Okole River	2014	July	intermediate	M	RP	mtC	WGU	Spiro-	na	Tryp-	Opiro et al. 2017
1270	UWA_14_040	25-UWA	Uganda WA	K'dongo	2.248	32.249	Okole River	2014	July	intermediate	F	RP	na	WGU	Spiro-	na	Tryp-	Opiro et al. 2017
1271	UWA_14_041	25-UWA	Uganda WA	K'dongo	2.248	32.249	Okole River	2014	July	intermediate	M	RP	na	na	Spiro-	na	Tryp-	na
1272	UWA_14_049	25-UWA	Uganda WA	K'dongo	2.248	32.249	Okole River	2014	July	intermediate	M	RP	na	na	Spiro-	na	Tryp-	na
1273	UWA_14_050	25-UWA	Uganda WA	K'dongo	2.248	32.249	Okole River	2014	July	intermediate	F	RP	na	na	Spiro-	na	Tryp-	na
1274	KAF_15_006	26-KAF	Kafu	K'dongo	1.543	32.047	Kafu River	2015	December	dry	F	WB	mtA	WGU	Spiro-	na	Tryp-	This study
1275	KAF_15_007	26-KAF	Kafu	K'dongo	1.543	32.047	Kafu River	2015	December	dry	F	WB	mtA	WGU	Spiro-	na	Tryp+	This study
1276	KAF_15_012	26-KAF	Kafu	K'dongo	1.543	32.047	Kafu River	2015	December	dry	F	WB	na	na	Spiro-	na	Tryp+	na
1277	KAF_15_025	26-KAF	Kafu	K'dongo	1.543	32.047	Kafu River	2015	December	dry	F	WB	mtC	na	Spiro-	na	Tryp-	This study
1278	KAF_15_026	26-KAF	Kafu	K'dongo	1.543	32.047	Kafu River	2015	December	dry	F	WB	mtA	WGU	Spiro+	na	Tryp-	This study
1279	KAF_15_038	26-KAF	Kafu	K'dongo	1.543	32.047	Kafu River	2015	December	dry	F	WB	mtA	WGU	Spiro-	na	Tryp-	This study
1280	KAF_15_047	26-KAF	Kafu	K'dongo	1.543	32.047	Kafu River	2015	December	dry	M	WB	mtA	WGU	Spiro-	na	Tryp+	This study
1281	KAF_15_055	26-KAF	Kafu	K'dongo	1.543	32.047	Kafu River	2015	December	dry	M	WB	na	na	Spiro+	na	Tryp+	na
1282	KAF_15_069	26-KAF	Kafu	K'dongo	1.543	32.047	Kafu River	2015	December	dry	M	WB	mtA	WGU	Spiro-	na	Tryp+	This study
1283	KAF_15_089	26-KAF	Kafu	K'dongo	1.543	32.047	Kafu River	2015	December	dry	M	WB	mtA	WGU	Spiro-	na	Tryp+	This study
1284	KAF_15_127	26-KAF	Kafu	K'dongo	1.543	32.047	Kafu River	2015	December	dry	M	WB	na	na	Spiro-	na	Tryp+	na
1285	KAF_15_142	26-KAF	Kafu	K'dongo	1.543	32.047	Kafu River	2015	December	dry	F	WB	na	na	Spiro-	na	Tryp+	na
1286	KAF_15_143	26-KAF	Kafu	K'dongo	1.543	32.047	Kafu River	2015	December	dry	F	WB	mtA	WGU	Spiro-	na	Tryp+	na
1287	KAF_15_156	26-KAF	Kafu	K'dongo	1.543	32.047	Kafu River	2015	December	dry	F	WB	na	na	Spiro-	na	Tryp+	na
1288	KAF_15_161	26-KAF	Kafu	K'dongo	1.543	32.047	Kafu River	2015	December	dry	M	WB	mtA	WGU	Spiro+	na	Tryp+	This study
1289	KAF_15_168	26-KAF	Kafu	K'dongo	1.543	32.047	Kafu River	2015	December	dry	M	WB	na	na	Spiro-	na	Tryp+	na
1290	KAF_15_173	26-KAF	Kafu	K'dongo	1.543	32.047	Kafu River	2015	December	dry	F	WB	mtA	WGU	Spiro-	na	Tryp+	This study
1291	KAF_15_209	26-KAF	Kafu	K'dongo	1.543	32.047	Kafu River	2015	December	dry	M	WB	na	na	Spiro-	na	Tryp+	na
1292	KAF_15_211	26-KAF	Kafu	K'dongo	1.543	32.047	Kafu River	2015	December	dry	F	WB	na	na	Spiro-	na	Tryp+	na
1293	KAF_15_054	26-KAF	Kafu	K'dongo	1.543	32.047	Kafu River	2015	December	dry	M	RP	mtA	WGU	Spiro-	na	Tryp-	This study
1294	KAF_15_073	26-KAF	Kafu	K'dongo	1.543	32.047	Kafu River	2015	December	dry	M	RP	na	WGU	Spiro-	na	Tryp-	This study
1295	KAF_15_080	26-KAF	Kafu	K'dongo	1.543	32.047	Kafu River	2015	December	dry	M	RP	mtA	WGU	Spiro-	na	Tryp-	This study
1296	KAF_15_095	26-KAF	Kafu	K'dongo	1.543	32.047	Kafu River	2015	December	dry	M	RP	mtA	WGU	Spiro-	na	Tryp-	This study
1297	KAF_15_113	26-KAF	Kafu	K'dongo	1.543	32.047	Kafu River	2015	December	dry	M	RP	mtA	WGU	Spiro-	na	Tryp-	This study
1298	KAF_15_138	26-KAF	Kafu	K'dongo	1.543	32.047	Kafu River	2015	December	dry	M	RP	na	WGU	Spiro-	na	Tryp-	This study
1299	KAF_15_144	26-KAF	Kafu	K'dongo	1.543	32.047	Kafu River	2015	December	dry	M	RP	mtA	WGU	Spiro-	na	Tryp-	This study
1300	KAF_15_157	26-KAF	Kafu	K'dongo	1.543	32.047	Kafu River	2015	December	dry	M	RP	mtA	WGU	Spiro+	na	Tryp-	This study
1301	KAF_15_162	26-KAF	Kafu	K'dongo	1.543	32.047	Kafu River	2015	December	dry	F	RP	na	WGU	Spiro-	na	Tryp-	This study
1302	KAF_15_165	26-KAF	Kafu	K'dongo	1.543	32.047	Kafu River	2015	December	dry	M	RP	mtA	WGU	Spiro-	na	Tryp-	This study
1303	KAF_15_205	26-KAF	Kafu	K'dongo	1.543	32.047	Kafu River	2015	December	dry	M	RP	na	WGU	Spiro-	na	Tryp-	This study
1304	KAF_15_210	26-KAF	Kafu	K'dongo	1.543	32.047	Kafu River	2015	December	dry	F	RP	mtA	WGU	Spiro-	na	Tryp-	This study
1305	KAF_15_219	26-KAF	Kafu	K'dongo	1.543	32.047	Kafu River	2015	December	dry	M	RP	na	WGU	Spiro-	na	Tryp-	This study
1306	KAF_15_220	26-KAF	Kafu	K'dongo	1.543	32.047	Kafu River	2015	December	dry	F	RP	mtA	WGU	Spiro-	na	Tryp+	This study
1307	KAF_15_233	26-KAF	Kafu	K'dongo	1.543	32.047	Kafu River	2015	December	dry	F	RP	mtC	WGU	Spiro-	na	Tryp-	This study
1308	KAF_15_236	26-KAF	Kafu	K'dongo	1.543	32.047	Kafu River	2015	December	dry	M	RP	mtA	WGU	Spiro-	na	Tryp-	This study
1309	KAF_15_237	26-KAF	Kafu	K'dongo	1.543	32.047	Kafu River	2015	December	dry	F	RP	na	WGU	Spiro-	na	Tryp+	This study
1310	KAF_15_239	26-KAF	Kafu	K'dongo	1.543	32.047	Kafu River	2015	December	dry	F	RP	mtA	WGU	Spiro-	na	Tryp-	This study
1311	KAF_15_242	26-KAF	Kafu	K'dongo	1.543	32.047	Kafu River	2015	December	dry	M	RP	mtA	WGU	Spiro-	na	Tryp+	This study
1312	KAF_15_243	26-KAF	Kafu	K'dongo	1.543	32.047	Kafu River	2015	December	dry	F	RP	na	WGU	Spiro-	na	Tryp-	This study
1313	KAF_15_244	26-KAF	Kafu	K'dongo	1.543	32.047	Kafu River	2015	December	dry	F	RP	na	WGU	Spiro-	na	Tryp+	This study
1314	KAF_15_245	26-KAF	Kafu	K'dongo	1.543	32.047	Kafu River	2015	December	dry	F	RP	mtC	WGU	Spiro-	na	Tryp-	This study
1315	KAF_15_248	26-KAF	Kafu	K'dongo	1.543	32.047	Kafu River	2015	December	dry	F	RP	na	WGU	Spiro-	na	Tryp-	This study
1316	KAF_15_249	26-KAF	Kafu	K'dongo	1.543	32.047	Kafu River	2015	December	dry	M	RP	mtA	WGU	Spiro-	na	Tryp-	This study
1317	KAF_15_250	26-KAF	Kafu	K'dongo	1.543	32.047	Kafu River	2015	December	dry	M	RP	mtA	WGU	Spiro-	na	Tryp+	This study
1318	KAF_15_258	26-KAF	Kafu	K'dongo	1.543	32.047	Kafu River	2015	December	dry	M	RP	na	WGU	Spiro-	na	Tryp+	This study
1319	KAF_15_259	26-KAF	Kafu	K'dongo	1.543	32.047	Kafu River	2015	December	dry	M	RP	na	WGU	Spiro-	na	Tryp-	This study
1320	KAF_15_262	26-KAF	Kafu	K'dongo	1.543	32.047	Kafu River	2015	December	dry	M	RP	na	WGU	Spiro-	na	Tryp-	This study
1321	KAF_15_269	26-KAF	Kafu	K'dongo	1.543	32.047	Kafu River	2015	December	dry	F	RP	mtC	WGU	Spiro-	na	Tryp+	This study
1322	KAF_15_279	26-KAF	Kafu	K'dongo	1.543	32.047	Kafu River	2015	December	dry	F	RP	mtA	WGU	Spiro-	na	Tryp-	This study
1323	KAF_15_280	26-KAF	Kafu	K'dongo	1.543	32.047	Kafu River	2015	December	dry	F	RP	mtA	WGU	Spiro-	na	Tryp+	This study
1324	KAF_15_285	26-KAF	Kafu	K'dongo	1.543	32.047	Kafu River	2015	December	dry	F	RP	na	WGU	Spiro-	na	Tryp+	This study
1325	KAF_15_286	26-KAF	Kafu	K'dongo	1.543	32.047	Kafu River	2015	December	dry	F	RP	na	WGU	Spiro-	na	Tryp-	This study
1326	KAF_15_287	26-KAF	Kafu	K'dongo	1.543	32.047	Kafu River	2015	December	dry	F	RP	mtA	WGU	Spiro-	na	Tryp-	This study
1327	KAF_15_293	26-KAF	Kafu	K'dongo	1.543	32.047	Kafu River	2015	December	dry	F	RP	mtA	WGU	Spiro-	na	Tryp+	This study
1328	KAF_15_294	26-KAF	Kafu	K'dongo	1.543	32.047	Kafu River	2015	December	dry	F	RP	mtA	WGU	Spiro-	na	Tryp+	This study
1329	KAF_15_295	26-KAF	Kafu	K'dongo	1.543	32.047	Kafu River	2015	December	dry	M	RP	mtA	WGU	Spiro-	na	Tryp-	This study
1330	KAF_15_303	26-KAF	Kafu	K'dongo	1.543	32.047	Kafu River	2015	December	dry	M	RP	na	WGU	Spiro-	na	Tryp-	This study
1331	KAF_15_305	26-KAF	Kafu	K'dongo	1.543	32.047	Kafu River	2015	December	dry	M	RP	mtA	WGU	Spiro-	na	Tryp-	This study
1332	KAF_15_306	26-KAF	Kafu	K'dongo	1.543	32.047	Kafu River	2015	December	dry	M	RP	mtA	WGU	Spiro-	na	Tryp-	This study
1333	KAF_15_307	26-KAF	Kafu	K'dongo	1.543	32.047	Kafu River	2015	December	dry	F	RP	na	WGU	Spiro-	na	Tryp-	This study
1334	KAF_15_309	26-KAF	Kafu	K'dongo	1.543	32.047	Kafu River	2015	December	dry	F	RP	mtA	WGU	Spiro-	na	Tryp-	This study
1335	KAF_15_311	26-KAF	Kafu	K'dongo	1.543	32.047	Kafu River	2015	December	dry	M	RP	mtA	WGU	Spiro-	na	Tryp-	This study
1336	KAF_15_312	26-KAF	Kafu	K'dongo	1.543	32.047	Kafu River	2015	December	dry	F	RP	na	WGU	Spiro-	na	Tryp+	This study
1337	KAF_15_313	26-KAF	Kafu	K'dongo	1.543	32.047	Kafu River	2015	December	dry	F	RP	mtA	WGU	Spiro-	na	Tryp+	This study
1338	KAF_15_316	26-KAF	Kafu	K'dongo	1.543	32.047	Kafu River	2015	December	dry	F	RP	na	WGU	Spiro-	na	Tryp+	This study
1339	KAF_15_319	26-KAF	Kafu	K'dongo	1.543	32.047	Kafu River	2015	December	dry	M	RP	na	WGU	Spiro-	na	Tryp-	This study
1340	KAF_15_340	26-KAF	Kafu	K'dongo	1.543	32.047	Kafu River	2015	December	dry	M	RP	mtA	WGU	Spiro-	na	Tryp-	This study
1341	KAF_15_348	26-KAF	Kafu	K'dongo	1.543	32.047	Kafu River	2015	December	dry	M	RP	mtC	WGU	Spiro-	na	Tryp-	This study
1342	KAF_15_349	26-KAF	Kafu	K'dongo	1.543	32.047	Kafu River	2015	December	dry	M	RP	mtA	WGU	Spiro-	na	Tryp+	This study
1343	KAF_15_350	26-KAF	Kafu	K'dongo	1.543	32.047	Kafu River	2015	December	dry	M	RP	mtA	WGU	Spiro-	na	Tryp-	This study
1344	KAF_15_352	26-KAF	Kafu	K'dongo	1.543	32.047	Kafu River	2015	December	dry	F	RP	na	WGU	Spiro-	na	Tryp+	This study
1345	KAF_15_354	26-KAF	Kafu	K'dongo	1.543	32.047	Kafu River	2015	December	dry	F	RP	mtA	WGU	Spiro-	na	Tryp-	This study
1346	KAF_15_355	26-KAF	Kafu	K'dongo	1.543	32.047	Kafu River	2015	December	dry	F	RP	na	WGU	Spiro-	na	Tryp-	This study
1347	KAF_15_360	26-KAF	Kafu	K'dongo	1.543	32.047	Kafu River	2015	December	dry	F	RP	na	WGU	Spiro-	na	Tryp+	This study
1348	KAF_15_361	26-KAF	Kafu	K'dongo	1.543	32.047	Kafu River	2015	December	dry	M	RP	mtA	WGU	Spiro-	na	Tryp-	This study
1349	KAF_15_362	26-KAF	Kafu	K'dongo	1.543	32.047	Kafu River	2015	December	dry	F	RP	na	WGU	Spiro-	na	Tryp-	This study
1350	KAF_15_364	26-KAF	Kafu	K'dongo	1.543	32.047	Kafu River	2015	December	dry	M	RP	mtA	WGU	Spiro-	na	Tryp+	This study
1351	KAF_15_367	26-KAF	Kafu	K'dongo	1.543	32.047	Kafu River	2015	December	dry	M	RP	mtA	WGU	Spiro-	na	Tryp-	This study
1352	KAF_15_368	26-KAF	Kafu	K'dongo	1.543	32.047	Kafu River	2015	December	dry	M	RP	mtA	WGU	Spiro-	na	Tryp-	This study
1353	KAF_15_374	26-KAF	Kafu	K'dongo	1.543	32.047	Kafu River	2015	December	dry	F	RP	na	WGU	Spiro-	na	Tryp-	This study
1354	KAF_15_378	26-KAF	Kafu	K'dongo	1.543	32.047	Kafu River	2015	December	dry	F	RP	na	WGU	Spiro-	na	Tryp-	This study
1355	KAF_15_383	26-KAF	Kafu	K'dongo	1.543	32.047	Kafu River	2015	December	dry	F	RP	mtC	WGU	Spiro-	na	Tryp+	This study
1356	KAF_15_385	26-KAF	Kafu	K'dongo	1.543	32.047	Kafu River	2015	December	dry	M	RP	mtC	WGU	Spiro-	na	Tryp+	This study
1357	KAF_15_388	26-KAF	Kafu	K'dongo	1.543	32.047	Kafu River	2015	December	dry	F	RP	mtA	WGU	Spiro-	na	Tryp+	This study
1358	KAF_15_390	26-KAF	Kafu	K'dongo	1.543	32.047	Kafu River	2015	December	dry	M	RP	mtA	WGU	Spiro-	na	Tryp+	This study
1359	KAF_15_391	26-KAF	Kafu	K'dongo	1.543	32.047	Kafu River	2015	December	dry	M	RP	na	WGU	Spiro-	na	Tryp-	This study
1360	KAF_15_392	26-KAF	Kafu	K'dongo	1.543	32.047	Kafu River	2015	December	dry	F	RP	na	WGU	Spiro-	na	Tryp-	This study
1361	KAF_15_393	26-KAF	Kafu	K'dongo	1.543	32.047	Kafu River	2015	December	dry	M	RP	mtA	WGU	Spiro-	na	Tryp-	This study
1362	KAF_15_394	26-KAF	Kafu	K'dongo	1.543	32.047	Kafu River	2015	December	dry	M	RP	mtA	WGU	Spiro-	na	Tryp+	This study
1363	KAF_15_395	26-KAF	Kafu	K'dongo	1.543	32.047	Kafu River	2015	December	dry	M	RP	na	WGU	Spiro-	na	Tryp-	This study
1364	KAF_15_396	26-KAF	Kafu	K'dongo	1.543	32.047	Kafu River	2015	December	dry	M	RP	mtA	WGU	Spiro-	na	Tryp-	This study
1365	KAF_15_402	26-KAF	Kafu	K'dongo	1.543	32.047	Kafu River	2015	December	dry	M	RP	na	WGU	Spiro-	na	Tryp+	This study
1366	KAF_15_403	26-KAF	Kafu	K'dongo	1.543	32.047	Kafu River	2015	December	dry	F	RP	mtA	WGU	Spiro-	na	Tryp-	This study
1367	KAF_15_405	26-KAF	Kafu	K'dongo	1.543	32.047	Kafu River	2015	December	dry	F	RP	na	WGU	Spiro-	na	Tryp+	This study
1368	KAF_15_406	26-KAF	Kafu	K'dongo	1.543	32.047	Kafu River	2015	December	dry	F	RP	na	WGU	Spiro-	na	Tryp-	This study
1369	KAF_15_412	26-KAF	Kafu	K'dongo	1.543	32.047	Kafu River	2015	December	dry	F	RP	na	WGU	Spiro-	na	Tryp+	This study
1370	KAF_16_001	26-KAF	Kafu	K'dongo	1.543	32.047	Kafu River	2016	May	wet	F	RP	na	na	Spiro-	na	Tryp-	na
1371	KAF_16_002	26-KAF	Kafu	K'dongo	1.543	32.047	Kafu River	2016	May	wet	F	RP	na	na	Spiro-	na	Tryp-	na
1372	KAF_16_003	26-KAF	Kafu	K'dongo	1.543	32.047	Kafu River	2016	May	wet	F	RP	na	na	Spiro-	na	Tryp-	na
1373	KAF_16_004	26-KAF	Kafu	K'dongo	1.543	32.047	Kafu River	2016	May	wet	F	RP	na	na	Spiro-	na	Tryp-	na
1374	KAF_16_005	26-KAF	Kafu	K'dongo	1.543	32.047	Kafu River	2016	May	wet	F	RP	na	na	Spiro-	na	Tryp-	na
1375	KAF_16_007	26-KAF	Kafu	K'dongo	1.543	32.047	Kafu River	2016	May	wet	F	RP	na	na	Spiro-	na	Tryp-	na
1376	KAF_16_008	26-KAF	Kafu	K'dongo	1.543	32.047	Kafu River	2016	May	wet	F	RP	na	na	Spiro-	na	Tryp-	na
1377	KAF_16_011	26-KAF	Kafu	K'dongo	1.543	32.047	Kafu River	2016	May	wet	F	RP	na	na	Spiro-	na	Tryp-	na
1378	KAF_16_013	26-KAF	Kafu	K'dongo	1.543	32.047	Kafu River	2016	May	wet	F	RP	na	na	Spiro-	na	Tryp-	na
1379	KAF_16_014	26-KAF	Kafu	K'dongo	1.543	32.047	Kafu River	2016	May	wet	F	RP	na	na	Spiro-	na	Tryp-	na
1380	KAF_16_015	26-KAF	Kafu	K'dongo	1.543	32.047	Kafu River	2016	May	wet	F	RP	na	na	Spiro-	na	Tryp+	na
1381	KAF_16_016	26-KAF	Kafu	K'dongo	1.543	32.047	Kafu River	2016	May	wet	F	RP	na	na	Spiro-	na	Tryp-	na
1382	KAF_16_017	26-KAF	Kafu	K'dongo	1.543	32.047	Kafu River	2016	May	wet	F	RP	na	na	Spiro-	na	Tryp-	na
1383	KAF_16_018	26-KAF	Kafu	K'dongo	1.543	32.047	Kafu River	2016	May	wet	F	RP	na	na	Spiro-	na	Tryp-	na
1384	KAF_16_020	26-KAF	Kafu	K'dongo	1.543	32.047	Kafu River	2016	May	wet	F	RP	na	na	Spiro-	na	Tryp-	na
1385	KAF_16_022	26-KAF	Kafu	K'dongo	1.543	32.047	Kafu River	2016	May	wet	F	RP	na	na	Spiro-	na	Tryp-	na
1386	KAF_16_023	26-KAF	Kafu	K'dongo	1.543	32.047	Kafu River	2016	May	wet	F	RP	na	na	Spiro-	na	Tryp-	na
1387	KAF_16_024	26-KAF	Kafu	K'dongo	1.543	32.047	Kafu River	2016	May	wet	F	RP	na	na	Spiro-	na	Tryp-	na
1388	KAF_16_025	26-KAF	Kafu	K'dongo	1.543	32.047	Kafu River	2016	May	wet	F	RP	na	na	Spiro-	na	Tryp-	na
1389	KAF_16_027	26-KAF	Kafu	K'dongo	1.543	32.047	Kafu River	2016	May	wet	F	RP	na	na	Spiro-	na	Tryp-	na
1390	KAF_16_028	26-KAF	Kafu	K'dongo	1.543	32.047	Kafu River	2016	May	wet	F	RP	na	na	Spiro-	na	Tryp-	na
1391	KAF_16_029	26-KAF	Kafu	K'dongo	1.543	32.047	Kafu River	2016	May	wet	F	RP	na	na	Spiro-	na	Tryp-	na
1392	KAF_16_031	26-KAF	Kafu	K'dongo	1.543	32.047	Kafu River	2016	May	wet	F	RP	na	na	Spiro-	na	Tryp-	na
1393	KAF_16_033	26-KAF	Kafu	K'dongo	1.543	32.047	Kafu River	2016	May	wet	F	WB	na	na	Spiro-	na	Tryp-	na
1394	KAF_16_035	26-KAF	Kafu	K'dongo	1.543	32.047	Kafu River	2016	May	wet	F	WB	na	na	Spiro-	na	Tryp-	na
1395	KAF_16_036	26-KAF	Kafu	K'dongo	1.543	32.047	Kafu River	2016	May	wet	F	WB	na	na	Spiro-	na	Tryp-	na
1396	KAF_16_037	26-KAF	Kafu	K'dongo	1.543	32.047	Kafu River	2016	May	wet	F	WB	na	na	Spiro-	na	Tryp-	na
1397	KAF_16_042	26-KAF	Kafu	K'dongo	1.543	32.047	Kafu River	2016	May	wet	F	WB	na	na	Spiro-	na	Tryp-	na
1398	KAF_16_043	26-KAF	Kafu	K'dongo	1.543	32.047	Kafu River	2016	May	wet	F	WB	na	na	Spiro-	na	Tryp-	na
1399	KAF_16_046	26-KAF	Kafu	K'dongo	1.543	32.047	Kafu River	2016	May	wet	F	WB	na	na	Spiro-	na	Tryp-	na
1400	KAF_16_047	26-KAF	Kafu	K'dongo	1.543	32.047	Kafu River	2016	May	wet	F	WB	na	na	Spiro-	na	Tryp-	na
1401	KAF_16_048	26-KAF	Kafu	K'dongo	1.543	32.047	Kafu River	2016	May	wet	F	WB	na	na	Spiro-	na	Tryp-	na
1402	KAF_16_050	26-KAF	Kafu	K'dongo	1.543	32.047	Kafu River	2016	May	wet	F	WB	na	na	Spiro-	na	Tryp-	na
1403	KAF_16_051	26-KAF	Kafu	K'dongo	1.543	32.047	Kafu River	2016	May	wet	F	WB	na	na	Spiro-	na	Tryp-	na
1404	KAF_16_052	26-KAF	Kafu	K'dongo	1.543	32.047	Kafu River	2016	May	wet	F	WB	na	na	Spiro-	na	Tryp-	na
1405	KAF_16_053	26-KAF	Kafu	K'dongo	1.543	32.047	Kafu River	2016	May	wet	F	WB	na	na	Spiro-	na	Tryp-	na
1406	KAF_16_054	26-KAF	Kafu	K'dongo	1.543	32.047	Kafu River	2016	May	wet	F	WB	na	na	Spiro-	na	Tryp-	na
1407	KAF_16_056	26-KAF	Kafu	K'dongo	1.543	32.047	Kafu River	2016	May	wet	F	WB	na	na	Spiro-	na	Tryp-	na
1408	KAF_16_057	26-KAF	Kafu	K'dongo	1.543	32.047	Kafu River	2016	May	wet	F	WB	na	na	Spiro-	na	Tryp-	na
1409	KAF_16_058	26-KAF	Kafu	K'dongo	1.543	32.047	Kafu River	2016	May	wet	F	WB	na	na	Spiro-	na	Tryp-	na
1410	KAF_16_059	26-KAF	Kafu	K'dongo	1.543	32.047	Kafu River	2016	May	wet	F	WB	na	na	Spiro-	na	Tryp-	na
1411	KAF_16_060	26-KAF	Kafu	K'dongo	1.543	32.047	Kafu River	2016	May	wet	F	WB	na	na	Spiro-	na	Tryp-	na
1412	KAF_16_062	26-KAF	Kafu	K'dongo	1.543	32.047	Kafu River	2016	May	wet	F	WB	na	na	Spiro-	na	Tryp-	na
1413	KAF_16_066	26-KAF	Kafu	K'dongo	1.543	32.047	Kafu River	2016	May	wet	F	WB	na	na	Spiro-	na	Tryp-	na
1414	KAF_16_068	26-KAF	Kafu	K'dongo	1.543	32.047	Kafu River	2016	May	wet	F	WB	na	na	Spiro-	na	Tryp-	na
1415	KAF_16_069	26-KAF	Kafu	K'dongo	1.543	32.047	Kafu River	2016	May	wet	F	WB	na	na	Spiro-	na	Tryp-	na

## Sheet: Sampling sites
Pop order	Village code	Full name	District	latitude	longitude	Watershed	n females	n males	n total	n females in watershed	n males in watershed	n total in watershed	n Spi. positive	% Spi. positive	% Spi. Positive in watershed
1	DUK	Duku	Arua	3.267	31.135	Albert Nile	35	26	61	318	169	487	33	54	0.334702
2	AIN	Aina	Arua	3.304	31.119	Albert Nile	23	12	35				17	49
3	GAN	Gangu	Arua	3.252	31.123	Albert Nile	37	16	53				23	62
4	OSG	Osugo	Arua	3.211	31.725	Albert Nile	22	11	33				1	3
5	LEA	Lea	Moyo	3.592	31.606	Albert Nile	11	13	24				5	21
6	OLO	Olobo	Adjumani	3.402	32.011	Albert Nile	56	18	74				18	24
7	PAG	Pagirinya	Adjumani	3.378	31.994	Albert Nile	20	26	46				8	17
8	NGO	Ngomoromo	Lamwo	3.669	32.591	Albert Nile	18	17	35				1	3
9	JIA	Jaiko	Arua	3.263	31.13	Albert Nile	8	3	11				4	36
10	OKS	Okidi	Amuru	3.26	32.224	Albert Nile	29	12	41				19	46
11	GOR	Gorodona	Amuru	3.266	32.208	Albert Nile	59	15	74				34	46
12	ORB	Orubakulemi	Moyo	3.692	31.78	Achwa River	56	19	75	143	91	234	29	37	0.205128
13	BOL	Bola	Kitgum	3.293	32.782	Achwa River	32	36	68				13	19
14	KTC	Kitgum	Kitgum	3.282	32.805	Achwa River	10	9	19				0	0
15	TUM	Tumangu	Kitgum	3.242	32.761	Achwa River	10	11	21				1	5
16	CHU	Chua	Pader	2.607	32.938	Achwa River	13	11	24				1	4
17	KIL	Kilak	Pader	2.74	32.95	Achwa River	22	5	27				4	15
18	ACA	Acanikoma	Kole	2.27	32.521	Okole River	70	37	107	247	142	389	0	0	0.0514139
19	AKA	Akayo-debe	Oyam	2.372	32.676	Okole River	56	40	96				9	9
20	OCA	Ocala	Oyam	2.427	32.629	Okole River	60	22	82				1	1
21	OD	Odworo	Oyam	2.447	32.66	Okole River	41	20	61				9	15
22	APU	Aputu-Lwaa	Apac	2.079	32.676	Okole River	6	10	16				0	0
25	UWA	Uganda WA	K'dongo	2.248	32.249	Okole River	14	13	27				1	4
23	OCU	Oculoi	K'maido	1.847	33.153	Lake Kyoga	52	38	90	91	72	163	0	0	0.0490798
24	AMI	Aminakwach	Dokolo	1.925	33.156	Lake Kyoga	39	34	73				8	11
26	KAF	Kafu	K'dongo	1.543	32.047	Kafu River	94	48	142	94	48	142	4	3	0.028169
