# Supplementary material for: Spatio-temporal distribution of Spiroplasma infections in the tsetse fly (Glossina fuscipes fuscipes) in northern Uganda
Source: PLoS Negl Trop Dis. 2019 Aug 1;13(8):e0007340. doi: 10.1371/journal.pntd.0007340 (PMC6692048; doi:10.1371/journal.pntd.0007340)
Supplement: S3 Table — Output from generalized linear mixed models (GLMM) with one predictive variable at a time (with and without watershed as a random effect). (XLSX) [file pntd.0007340.s007.xlsx]

## Sheet: GLMM all
Generalized linear mixed models, one predictive variable at a time (with and without watershed as a random effect)
Model	Random effect	Fixed effect	Df	AIC	BIC	logLik	Deviance	Chisq	ChiDf	Pr(>Chisq)
1a	None	Season	3	1210.5	1226.2	-602.23	1204.5
1b	WS with RI	Season	4	1103.9	1124.9	-547.93	1095.9	108.59	1	2.2e-16	***
2a	None	GB	4	416.77	434.07	-204.39	408.77
2b	WS with RI	GB	5	409.39	431.01	-199.69	399.39	9.3887	1	0.002183	**
3a	None	mtDNA	3	411.2	423.78	-202.6	405.2
3b	WS with RI	mtDNA	4	380.87	397.65	-186.44	372.87	32.326	1	1.303e-08	***
4a	None	Sex	2	1294	1304.5	-645	1290
4b	WS with RI	Sex	3	1138.2	1154	-566.13	1132.2	157.74	1	2.2e-16	***
5a	None	Tryp	2	1281.2	1291.7	-638.61	1277.2
5b	WS with RI	Tryp	3	1142.1	1157.9	-568.05	1136.1	141.11	1	2.2e-16	***
