# Supplementary material for: Spatio-temporal distribution of Spiroplasma infections in the tsetse fly (Glossina fuscipes fuscipes) in northern Uganda
Source: PLoS Negl Trop Dis. 2019 Aug 1;13(8):e0007340. doi: 10.1371/journal.pntd.0007340 (PMC6692048; doi:10.1371/journal.pntd.0007340)
Supplement: S4 Table — Output from generalized linear mixed model (GLMM) with multiple predictive variables. (XLSX) [file pntd.0007340.s008.xlsx]

## Sheet: GLMM
Generalized linear mixed model with multiple predictive variables
Model	Random effect	Fixed effect(s)	Df	AIC	BIC	Loglik	Deviance	ANOVA		Chisq	ChiDf	Pr(>Chisq)
1a	WS with RI	None	2	288.15	296.01	-142.08	284.15	NA	NA	NA	NA	NA
2a	WS with RI	SN	4	267.06	282.77	-129.53	259.06	1a	2a	25.0876	2	3.567e-06	***
2b	WS with RI	SN+GB	7	271.6	299.09	-128.8	257.6	1a	2b	1.4669	3	0.6899
1a	WS with RI	None	2	288.15	296.01	-142.08	284.15	NA	NA	NA	NA	NA
3a	WS with RI	GB	5	290.38	310.01	-140.19	280.38	1a	3a	3.7735	3	0.287
3b	WS with RI	GB+SN	7	271.6	299.09	-128.8	257.6	1a	3b	22.781	2	1.13e-05	***
2a	WS with RI	SN	4	267.06	282.77	-129.53	259.06	NA	NA	NA	NA	NA
4a	WS with RI+RS	SN	9	276.07	311.41	-129.03	258.07	2a	4a	0.9967	5	0.9628
4b	WS with RI+RS	SN+GB	22	299.17	385.57	-127.59	255.17	2a	4b	2.895	13	0.9983
5b	WS with RI+RS	GB+SN	22	299.17	385.57	-127.59	255.17	2a	5b	0	0	1
2b	WS with RI	SN+GB	7	271.6	299.09	-128.8	257.6	NA	NA	NA	NA	NA
4b	WS with RI+RS	SN+GB	22	299.17	385.57	-127.59	255.17	2b	4b	2.4248	15	0.9999
5b	WS with RI+RS	GB+SN	22	299.17	385.57	-127.59	255.17	2b	5b	0	0	1
