# Supplementary material for: Spatio-temporal distribution of Spiroplasma infections in the tsetse fly (Glossina fuscipes fuscipes) in northern Uganda
Source: PLoS Negl Trop Dis. 2019 Aug 1;13(8):e0007340. doi: 10.1371/journal.pntd.0007340 (PMC6692048; doi:10.1371/journal.pntd.0007340)
Supplement: S5 Table — Output from generalized linear models (GLM) by watershed. (XLSX) [file pntd.0007340.s009.xlsx]

## Sheet: GLM by watershed
Generalized linear models (by watershed)
Watershed	Pr(Spiro)	Lower Limit: 2.5%	Upper Limit: 97.5%			Variable	Lower "error bar"	Upper "error bar"
Albert	0.334702	0.293736	0.377401			Albert	0.0409659	0.0426989
Achwa	0.205128	0.156761	0.259912			Achwa	0.0483669	0.0547839
Okole	0.0514139	0.0323608	0.0763419			Okole	0.0190531	0.0249281
Kyoga	0.0490797	0.0227332	0.0894215			Kyoga	0.0263465	0.0403418
Kafu	0.028169	0.00882938	0.0642221			Kafu	0.0193396	0.0360531
Watershed	Season	Pr(Spiro)	Lower Limit: 2.5%	Upper Limit: 97.5%		Variable	Lower "error bar"	Upper "error bar"
Albert	Wet	0.155279	0.104972	0.216464		Albert: Wet	0.0503071	0.0611841
	Inter	0.423313	0.370434	0.477391		Albert: Inter	0.0528785	0.0540781
Achwa	Wet	0.0775194	0.0396166	0.13198		Achwa: Wet	0.0379028	0.0544602
	Inter	0.361905	0.27412	0.456347		Achwa: Inter	0.0877849	0.0944425
Okole	Wet	0.131579	0.0493031	0.261749		Okole: Wet	0.0822758	0.13017
	Inter	0.034632	0.015977	0.0634981		Okole: Inter	0.0186551	0.028866
	Dry	0.0583333	0.0254928	0.10974		Okole: Dry	0.0328405	0.0514062
Kyoga	Wet	0.444444	0.233953	0.669771		Kyoga: Wet	0.210492	0.225327
	Inter	NA	NA	NA		Kyoga: Inter	#VALUE!	#VALUE!
	Dry	NA	NA	NA		Kyoga: Dry	#VALUE!	#VALUE!
Kafu	Wet	NA	NA	NA		Kafu: Wet	#VALUE!	#VALUE!
	Dry	0.0416667	0.0131223	0.094146		Kafu: Dry	0.0285443	0.0524794
Watershed	Genetic background	Pr(Spiro)	Lower Limit: 2.5%	Upper Limit: 97.5%		Variable	Lower "error bar"	Upper "error bar"
Albert	NWGU	0.289474	0.221303	0.364679		Albert: NWGU	0.0681708	0.0752054
	ADMX	0.326087	0.202664	0.468383		Albert: ADMX	0.123423	0.142296
Achwa	NWGU	0.114286	0.0369538	0.245821		Achwa: NWGU	0.0773319	0.131536
	ADMX	0.0793651	0.0292102	0.16286		Achwa: ADMX	0.0501548	0.0834951
	NEGU	0.0666667	0.00392627	0.262056		Achwa: NEGU	0.0627404	0.19539
Okole	NWGU	0.125	0.00758438	0.445295		Okole: NWGU	0.117416	0.320295
	ADMX	0.08	0.0255435	0.176145		Okole: ADMX	NA	NA
	NEGU	0.0454546	0.00264911	0.185253		Okole: NEGU	0.0428054	0.139798
	WGU	0.0454546	0.00264911	0.185253		Okole: WGU	0.0428054	0.139798
Kyoga	ADMX	NA	NA	NA		Kyoga: ADMX	#VALUE!	#VALUE!
	NEGU	8.64687e-09	6.01301e-139	1		Kyoga: NEGU	8.64687e-09	1
Watershed	mtDNA	Pr(Spiro)	Lower Limit: 2.5%	Upper Limit: 97.5%		Variable	Lower "error bar"	Upper "error bar"
Albert	mtA	0.270677	0.200018	0.350083		Albert: mtA	0.0706589	0.0794067
	mtB	0.282051	0.157748	0.434111		Albert: mtB	0.124304	0.15206
Achwa	mtA	0.275	0.153489	0.424467		Achwa: mtA	0.121511	0.149467
	mtB	0.122449	0.0505701	0.232678		Achwa: mtB	0.0718789	0.110229
	mtC	NA	NA	NA		Achwa: mtC	#VALUE!	#VALUE!
Okole	mtA	NA	NA	NA		Okole: mtA	#VALUE!	#VALUE!
	mtB	0.0533333	0.0168663	0.119567		Okole: mtB	0.036467	0.0662341
	mtC	0.142857	0.00874777	0.493835		Okole: mtC	0.134109	0.350978
Kyoga	mtA	NA	NA	NA		Kyoga: mtA	#VALUE!	#VALUE!
	mtB	NA	NA	NA		Kyoga: mtB	#VALUE!	NA
Kafu	mtA	0.0612245	0.0155855	0.151128		Kafu: mtA	0.045639	0.089904
	mtC	NA	NA	NA		Kafu: mtC	NA	#VALUE!
Watershed	Trypanosome	Pr(Spiro)	Lower Limit: 2.5%	Upper Limit: 97.5%		Variable	Lower "error bar"	Upper "error bar"
Albert	Tryp-	0.335404	0.294247	0.3783		Albert: Tryp-	0.0411564	0.0428963
	Tryp+	0.25	0.0162209	0.722496		Albert: Tryp+	0.233779	0.472496
Achwa	Tryp-	0.203463	0.15498	0.258483		Achwa: Tryp-	0.0484828	0.0550193
	Tryp+	0.333333	0.0227078	0.839233		Achwa: Tryp+	0.310625	0.505899
Okole	Tryp-	0.0563798	0.0350605	0.0844019		Okole: Tryp-	0.0213193	0.0280221
	Tryp+	0.0192308	0.00110671	0.0819089		Okole: Tryp+	0.0181241	0.0626782
Kyoga	Tryp-	0.0555556	0.0257793	0.100933		Kyoga: Tryp-	0.0297762	0.0453775
	Tryp+	NA	NA	NA		Kyoga: Tryp+	NA	#VALUE!
Kafu	Tryp-	0.02	0.00335283	0.0604474		Kafu: Tryp-	0.0166472	0.0404474
	Tryp+	0.0476191	0.00807672	0.139833		Kafu: Tryp+	0.0395423	0.0922137
Watershed	Sex	Pr(Spiro)	Lower Limit: 2.5%	Upper Limit: 97.5%		Variable	Lower "error bar"	Upper "error bar"
Albert	F	0.361635	0.310089	0.4154		Albert: F	0.0515461	0.0537649
	M	0.284024	0.219629	0.354914		Albert: M	0.0643949	0.0708905
Achwa	F	0.223776	0.160737	0.296621		Achwa: F	0.0630391	0.0728449
	M	0.175824	0.107158	0.262477		Achwa: M	0.0686663	0.0866529
Okole	F	0.0617284	0.035997	0.0966259		Okole: F	0.0257314	0.0348975
	M	0.0357143	0.0129546	0.0751862		Okole: M	0.0227597	0.0394719
Kyoga	F	0.0549451	0.0200574	0.114379		Kyoga: F	0.0348877	0.0594342
	M	0.0434783	0.0109926	0.108863		Kyoga: M	0.0324857	0.0653852
Kafu	F	0.0106383	0.000609743	0.0459681		Kafu: F	0.0100286	0.0353298
	M	0.0625	0.0159181	0.154119		Kafu: M	0.0465819	0.0916186
Tukey's contrasts of GLM estimates of probability of spiroplasma [Pr(Spiro+)]
Contrast		Estimate	S.E.	Z	p-value
Albert	Achwa	0.66755	0.18823	3.546	0.001479	*
Albert	Okole	2.22807	0.24886	8.953	2e-16	***
Albert	Kyoga	2.27699	0.37506	6.071	6.12e-09	***
Albert	Kyoga	2.85397	0.5162	5.529	4.65e-06	***
Achwa	Okole	1.56052	0.28093	5.555	1.3e-07	***
Achwa	Kyoga	1.60944	0.39707	4.053	0.000212	**
Achwa	Kafu	2.18641	0.5324	4.107	0.000212	**
Okole	Kyoga	0.04892	0.42914	0.114	0.909243
Okole	Kafu	0.62589	0.55674	1.124	0.492834
Kyoga	Kafu	0.57698	0.62346	0.925	0.55285
Season by watershed			Estimate	S.E.	Z	p-value
Albert	Wet	Intermediate	-1.385	0.2448	-5.656	1.16e-07	***
Achwa	Wet	Intermediate	-1.909	0.3868	-4.936	5.38e-06	***
Okole	Wet	Dry	-0.5463	0.5303	-1.03	0.7777
	Intermediate	Dry	0.8944	0.6181	1.447	0.5577
	Wet	Intermediate	1.441	0.5998	2.402	0.0962
Kyoga	Intermediate	Dry	2.238e-13	1106	0	1
	Wet	Dry	18.34	699.3	0.026	1
	Wet	Intermediate	18.34	856.5	0.021	1
Kafu	Wet	Dry	-15.43	961.7	-0.016	1
GB by watershed			Estimate	S.E.	Z	p-value
Albert	NWGU	AZGU	-0.172	0.3618	-0.475	0.998
Achwa	NWGU	AZGU	0.4033	0.7068	0.571	0.998
	NEGU	AZGU	-0.1881	1.135	-0.166	0.998
	NEGU	NWGU	-0.5914	1.163	-0.508	0.998
Okole	NWGU	AZGU	0.4964	1.189	0.417	0.998
	NEGU	AZGU	-0.6022	1.149	-0.524	0.998
	WGU	AZGU	-0.6022	1.149	-0.524	0.998
	NEGU	NWGU	-1.099	1.48	-0.742	0.99
	WGU	NWGU	-1.099	1.48	-0.742	0.99
	WGU	NEGU	0	1.447	0	1
Kyoga	NEGU	AZGU	-1.002e-12	6580	0	1
mtDNA by watershed			Estimate	S.E.	Z	p-value
Albert	mtB	mtA	0.05688	0.40585	0.14	1
Achwa	mtB	mtA	-1.00004	0.56153	-1.781	0.42
	mtC	mtA	19.5355	6522.64	0.003	1
	mtC	mtB	20.5355	6522.64	0.003	1
Okole	mtB	mtA	15.6897	994.693	0.016	1
	mtC	mtA	16.7743	994.694	0.017	1
	mtC	mtB	1.08463	1.19614	0.907	0.934
	mtB	mtA	37.1321	6593.16	0.006	1
Kafu	mtC	mtA	15.836	2465.33	-0.006	1
Trypanosome coinfection by watershed			Estimate	S.E.	Z	p-value
Albert	Tryp+	Tryp-	-0.4148	1.1587	-0.358	0.929
Achwa	Tryp+	Tryp-	0.6716	1.2356	0.544	0.929
Okole	Tryp+	Tryp-	-1.1142	1.037	-1.074	0.81
Kyoga	Tryp+	Tryp-	13.7329	550.493	-0.025	0.98
Kafu	Tryp+	Tryp-	0.8961	1.0174	0.881	0.851
Sex by watershed			Estimate	S.E.	Z	p-value
Albert	M	F	-0.3563	0.2067	-1.724	0.358
Achwa	M	F	-0.3011	0.3407	-0.884	0.621
Okole	M	F	-0.5745	0.5277	-1.089	0.621
Kyoga	M	F	-0.2461	0.7484	-0.329	0.742
Kafu	M	F	1.8245	1.1689	1.561	0.396
Levels of significance are indicated by P ≦ 0.05*, P ≦ 0.01**, and P ≦ 0.001***
