# Supplementary material for: Spatio-temporal distribution of Spiroplasma infections in the tsetse fly (Glossina fuscipes fuscipes) in northern Uganda
Source: PLoS Negl Trop Dis. 2019 Aug 1;13(8):e0007340. doi: 10.1371/journal.pntd.0007340 (PMC6692048; doi:10.1371/journal.pntd.0007340)
Supplement: S6 Table — The table summarizes numbers of analyzed flies upon challenge with Tbb and their infection status: S+T+, S+T-, S-T+, S-T-. All flies were analyzed 14 days post infection. Infection status by individual is given in an extra sheet (by individual). The GLM sheet includes the details if the GLM, which was run to analyze the significance of the difference between groups. Abbreviations: Tbb Trypanosoma brucei brucei. S+ Spiroplasma-infected, S- Spiroplasma-uninfected, T+ Tbb-infected, T-Tbb-uninfected. (XLSX) [file pntd.0007340.s010.xlsx]

## Sheet: Table
	Number of analyzed flies (Tbb-challenged)
	S+T+	S+T-	S-T+	S-T-			total flies
replicate 1	4	8	3	2			17
replicate 2	0	3	3	1			7
replicate 3	15	29	14	12			70
replicate 4	3	16	5	5			29
total	22	56	25	20			123

## Sheet: by Individual
SampleNo	replicate	Spiro	Tryp
1	rep1	Spiro+	Tryp+
2	rep1	Spiro+	Tryp+
3	rep1	Spiro+	Tryp+
4	rep1	Spiro+	Tryp+
5	rep1	Spiro+	Tryp-
6	rep1	Spiro+	Tryp-
7	rep1	Spiro+	Tryp-
8	rep1	Spiro+	Tryp-
9	rep1	Spiro+	Tryp-
10	rep1	Spiro+	Tryp-
11	rep1	Spiro+	Tryp-
12	rep1	Spiro+	Tryp-
13	rep1	Spiro-	Tryp+
14	rep1	Spiro-	Tryp+
15	rep1	Spiro-	Tryp+
16	rep1	Spiro-	Tryp-
17	rep1	Spiro-	Tryp-
18	rep2	Spiro+	Tryp-
19	rep2	Spiro+	Tryp-
20	rep2	Spiro+	Tryp-
21	rep2	Spiro-	Tryp+
22	rep2	Spiro-	Tryp+
23	rep2	Spiro-	Tryp+
24	rep2	Spiro-	Tryp-
25	rep3	Spiro+	Tryp+
26	rep3	Spiro+	Tryp+
27	rep3	Spiro+	Tryp+
28	rep3	Spiro+	Tryp+
29	rep3	Spiro+	Tryp+
30	rep3	Spiro+	Tryp+
31	rep3	Spiro+	Tryp+
32	rep3	Spiro+	Tryp+
33	rep3	Spiro+	Tryp+
34	rep3	Spiro+	Tryp+
35	rep3	Spiro+	Tryp+
36	rep3	Spiro+	Tryp+
37	rep3	Spiro+	Tryp+
38	rep3	Spiro+	Tryp+
39	rep3	Spiro+	Tryp+
40	rep3	Spiro+	Tryp-
41	rep3	Spiro+	Tryp-
42	rep3	Spiro+	Tryp-
43	rep3	Spiro+	Tryp-
44	rep3	Spiro+	Tryp-
45	rep3	Spiro+	Tryp-
46	rep3	Spiro+	Tryp-
47	rep3	Spiro+	Tryp-
48	rep3	Spiro+	Tryp-
49	rep3	Spiro+	Tryp-
50	rep3	Spiro+	Tryp-
51	rep3	Spiro+	Tryp-
52	rep3	Spiro+	Tryp-
53	rep3	Spiro+	Tryp-
54	rep3	Spiro+	Tryp-
55	rep3	Spiro+	Tryp-
56	rep3	Spiro+	Tryp-
57	rep3	Spiro+	Tryp-
58	rep3	Spiro+	Tryp-
59	rep3	Spiro+	Tryp-
60	rep3	Spiro+	Tryp-
61	rep3	Spiro+	Tryp-
62	rep3	Spiro+	Tryp-
63	rep3	Spiro+	Tryp-
64	rep3	Spiro+	Tryp-
65	rep3	Spiro+	Tryp-
66	rep3	Spiro+	Tryp-
67	rep3	Spiro+	Tryp-
68	rep3	Spiro+	Tryp-
69	rep3	Spiro-	Tryp+
70	rep3	Spiro-	Tryp+
71	rep3	Spiro-	Tryp+
72	rep3	Spiro-	Tryp+
73	rep3	Spiro-	Tryp+
74	rep3	Spiro-	Tryp+
75	rep3	Spiro-	Tryp+
76	rep3	Spiro-	Tryp+
77	rep3	Spiro-	Tryp+
78	rep3	Spiro-	Tryp+
79	rep3	Spiro-	Tryp+
80	rep3	Spiro-	Tryp+
81	rep3	Spiro-	Tryp+
82	rep3	Spiro-	Tryp+
83	rep3	Spiro-	Tryp-
84	rep3	Spiro-	Tryp-
85	rep3	Spiro-	Tryp-
86	rep3	Spiro-	Tryp-
87	rep3	Spiro-	Tryp-
88	rep3	Spiro-	Tryp-
89	rep3	Spiro-	Tryp-
90	rep3	Spiro-	Tryp-
91	rep3	Spiro-	Tryp-
92	rep3	Spiro-	Tryp-
93	rep3	Spiro-	Tryp-
94	rep3	Spiro-	Tryp-
95	rep4	Spiro+	Tryp+
96	rep4	Spiro+	Tryp+
97	rep4	Spiro+	Tryp+
98	rep4	Spiro+	Tryp-
99	rep4	Spiro+	Tryp-
100	rep4	Spiro+	Tryp-
101	rep4	Spiro+	Tryp-
102	rep4	Spiro+	Tryp-
103	rep4	Spiro+	Tryp-
104	rep4	Spiro+	Tryp-
105	rep4	Spiro+	Tryp-
106	rep4	Spiro+	Tryp-
107	rep4	Spiro+	Tryp-
108	rep4	Spiro+	Tryp-
109	rep4	Spiro+	Tryp-
110	rep4	Spiro+	Tryp-
111	rep4	Spiro+	Tryp-
112	rep4	Spiro+	Tryp-
113	rep4	Spiro+	Tryp-
114	rep4	Spiro-	Tryp+
115	rep4	Spiro-	Tryp+
116	rep4	Spiro-	Tryp+
117	rep4	Spiro-	Tryp+
118	rep4	Spiro-	Tryp+
119	rep4	Spiro-	Tryp-
120	rep4	Spiro-	Tryp-
121	rep4	Spiro-	Tryp-
122	rep4	Spiro-	Tryp-
123	rep4	Spiro-	Tryp-

## Sheet: GLM
	Pr(Tryp+)	lower	upper
Spiro+	0.33333	0.13086	0.62412
Spiro-	0.6	0.20041	0.889977
							0
Parameter Estimates
Term	Estimate	Std Error	L-R ChiSquare	Prob>ChiSq	Lower CL	Upper CL
Intercept	-0.290961	0.215902	1.82038	0.1773	-0.718015	0.132102
Spiro[1_Spiro+]	-0.45348	0.215902	4.48944	0.0341	-0.883752	-0.03387
Factor significance test:
Analysis of Deviance Table
Model: binomial, link: logit
Response: cbind(REC, INF)
Terms added sequentially (first to last)
Df Deviance Resid. Df Resid. Dev Pr(>Chi)
NULL 1 5.621
Treat 1 5.621 0 0.000 0.01775 *
---
Levels of significance are indicated by P ≦ 0.05*, P ≦ 0.01**, and P ≦ 0.001***
Difference between two groups test:
Call:
glm(formula = cbind(REC, INF) ~ Treat, family = binomial("logit"),
data = SpiLab)
Deviance Residuals:
[1] 0 0
Coefficients:
Estimate Std. Error z value Pr(>|z|)
(Intercept) -0.2877 0.3416 -0.842 0.3996
TreatSpiP 1.0321 0.4408 2.342 0.0010 *
---
Levels of significance are indicated by P ≦ 0.05*, P ≦ 0.01**, and P ≦ 0.001***
(Dispersion parameter for binomial family taken to be 1)
Null deviance: 5.6210e+00 on 1 degrees of freedom
Residual deviance: -2.2204e-15 on 0 degrees of freedom
AIC: 12.405
Number of Fisher Scoring iterations: 3
